# Supplementary material for: Genetic architecture of cold tolerance in rice (Oryza sativa) determined through high resolution genome-wide analysis
Source: PLoS One. 2017 Mar 10;12(3):e0172133. doi: 10.1371/journal.pone.0172133 (PMC5345765; doi:10.1371/journal.pone.0172133)
Supplement: S1 Table — Complete list of the all the significant SNPs identified for germination index by subpopulation group (ALL RDP1, INDICA, JAPONICA, temperate japonica and tropical japonica) and for the three reproductive traits evaluated, percent sterility, mean of seed weight per plant (SWPlt) and mean seed weight per panicle (SWPan). (XLSX) [file pone.0172133.s001.xlsx]

## Sheet: ALL RDP1
Trait	Subpopulation group	SNP-Name	Chromo-some	SNP position (bp)	p-value
Germination index	ALL RDP1	SNP-1.938108.	1	939109	0.000595508
Germination index	ALL RDP1	SNP-1.952872.	1	953873	0.000784227
Germination index	ALL RDP1	SNP-1.955332.	1	956333	0.000581762
Germination index	ALL RDP1	SNP-1.955475.	1	956476	0.000675218
Germination index	ALL RDP1	SNP-1.955581.	1	956582	0.000299798
Germination index	ALL RDP1	SNP-1.961272.	1	962273	0.00081104
Germination index	ALL RDP1	SNP-1.962340.	1	963341	0.000825447
Germination index	ALL RDP1	SNP-1.963110.	1	964111	0.000527422
Germination index	ALL RDP1	SNP-1.963938.	1	964939	0.000743402
Germination index	ALL RDP1	SNP-1.963993.	1	964994	0.000739133
Germination index	ALL RDP1	SNP-1.997707.	1	998708	0.000941153
Germination index	ALL RDP1	SNP-1.999225.	1	1000226	0.000735486
Germination index	ALL RDP1	SNP-1.999711.	1	1000712	0.000598348
Germination index	ALL RDP1	SNP-1.999764.	1	1000765	0.000572544
Germination index	ALL RDP1	SNP-1.1000463.	1	1001464	0.00094625
Germination index	ALL RDP1	SNP-1.1003599.	1	1004600	0.000974504
Germination index	ALL RDP1	SNP-1.1004970.	1	1005971	0.00079023
Germination index	ALL RDP1	SNP-1.1009509.	1	1010510	0.000598348
Germination index	ALL RDP1	SNP-1.1009814.	1	1010815	0.000592365
Germination index	ALL RDP1	SNP-1.1010063.	1	1011064	0.000704959
Germination index	ALL RDP1	SNP-1.1010364.	1	1011365	0.000749076
Germination index	ALL RDP1	SNP-1.1030901.	1	1031902	0.000478714
Germination index	ALL RDP1	SNP-1.1041034.	1	1042035	0.000331085
Germination index	ALL RDP1	SNP-1.1063204.	1	1064205	0.000916412
Germination index	ALL RDP1	SNP-1.1065188.	1	1066189	0.0006307
Germination index	ALL RDP1	SNP-1.3765563.	1	3766564	0.000191431
Germination index	ALL RDP1	SNP-1.3835314.	1	3836315	0.000981113
Germination index	ALL RDP1	SNP-1.4152785.	1	4153786	0.000323645
Germination index	ALL RDP1	SNP-1.8160429.	1	8161430	0.000779206
Germination index	ALL RDP1	SNP-1.8176975.	1	8177976	0.000261401
Germination index	ALL RDP1	SNP-1.8189514.	1	8190515	9.44766e-05
Germination index	ALL RDP1	SNP-1.8189527.	1	8190528	4.23456e-05
Germination index	ALL RDP1	SNP-1.8196499.	1	8197500	0.000609527
Germination index	ALL RDP1	SNP-1.8227052.	1	8228053	0.000382416
Germination index	ALL RDP1	SNP-1.10880345.	1	10881370	0.000459342
Germination index	ALL RDP1	SNP-1.11068272.	1	11069297	0.000539788
Germination index	ALL RDP1	SNP-1.12726781.	1	12727808	0.000921465
Germination index	ALL RDP1	SNP-1.13769487.	1	13770514	0.000608807
Germination index	ALL RDP1	SNP-1.15432012.	1	15433039	0.000294513
Germination index	ALL RDP1	SNP-1.15676928.	1	15677955	0.000425836
Germination index	ALL RDP1	SNP-1.16524943.	1	16525970	0.000896838
Germination index	ALL RDP1	SNP-1.17675014.	1	17676061	0.000886006
Germination index	ALL RDP1	SNP-1.17922969.	1	17924016	0.000881793
Germination index	ALL RDP1	SNP-1.19993336.	1	19994382	0.000273099
Germination index	ALL RDP1	SNP-1.21367899.	1	21368945	4.86323e-05
Germination index	ALL RDP1	SNP-1.22986827.	1	22987872	0.000434923
Germination index	ALL RDP1	SNP-1.23287260.	1	23288305	0.000759633
Germination index	ALL RDP1	SNP-1.25244188.	1	25245233	0.000456867
Germination index	ALL RDP1	SNP-1.27059725.	1	27060770	0.000713065
Germination index	ALL RDP1	SNP-1.27950623.	1	27951668	0.000246222
Germination index	ALL RDP1	SNP-1.28440723.	1	28441769	0.000989745
Germination index	ALL RDP1	SNP-1.34610958.	1	34612002	0.000856771
Germination index	ALL RDP1	SNP-1.34610965.	1	34612009	0.000731234
Germination index	ALL RDP1	SNP-1.39268819.	1	39269863	0.000533819
Germination index	ALL RDP1	SNP-1.39830567.	1	39831611	0.000976644
Germination index	ALL RDP1	SNP-1.40328340.	1	40329384	0.000453632
Germination index	ALL RDP1	SNP-1.40891397.	1	40892441	0.000562791
Germination index	ALL RDP1	SNP-1.41516993.	1	41518037	0.000936554
Germination index	ALL RDP1	SNP-1.41578741.	1	41579785	0.000362677
Germination index	ALL RDP1	SNP-1.41586286.	1	41587330	0.000510225
Germination index	ALL RDP1	SNP-1.41590459.	1	41591503	0.000364012
Germination index	ALL RDP1	SNP-1.41590850.	1	41591894	0.000158146
Germination index	ALL RDP1	SNP-1.41590883.	1	41591927	0.000854382
Germination index	ALL RDP1	SNP-1.41597529.	1	41598573	0.000846669
Germination index	ALL RDP1	SNP-1.41602372.	1	41603416	0.000613205
Germination index	ALL RDP1	SNP-1.41602395.	1	41603439	8.78882e-05
Germination index	ALL RDP1	SNP-1.41609682.	1	41610726	0.000799043
Germination index	ALL RDP1	SNP-1.41609877.	1	41610921	0.000273332
Germination index	ALL RDP1	SNP-1.41610053.	1	41611097	0.000838171
Germination index	ALL RDP1	SNP-1.41612306.	1	41613350	0.000173814
Germination index	ALL RDP1	SNP-1.41628230.	1	41629274	0.000101601
Germination index	ALL RDP1	SNP-1.41628412.	1	41629456	0.000671805
Germination index	ALL RDP1	SNP-1.41630461.	1	41631505	0.000481319
Germination index	ALL RDP1	SNP-1.41690715.	1	41691759	0.000258593
Germination index	ALL RDP1	SNP-1.41693732.	1	41694776	0.000281884
Germination index	ALL RDP1	SNP-1.41694124.	1	41695168	0.000889395
Germination index	ALL RDP1	SNP-1.41694658.	1	41695702	0.000281884
Germination index	ALL RDP1	SNP-1.41696727.	1	41697771	0.000281884
Germination index	ALL RDP1	SNP-1.41706569.	1	41707613	0.000794098
Germination index	ALL RDP1	SNP-1.41708056.	1	41709100	0.000500047
Germination index	ALL RDP1	SNP-1.41731904.	1	41732948	0.000557445
Germination index	ALL RDP1	SNP-1.41778778.	1	41779822	0.000722842
Germination index	ALL RDP1	SNP-1.41785246.	1	41786290	0.000395125
Germination index	ALL RDP1	SNP-1.41997790.	1	41998834	2.00096e-05
Germination index	ALL RDP1	SNP-1.42036815.	1	42037859	0.000530896
Germination index	ALL RDP1	SNP-2.1068720.	2	1068721	0.000795819
Germination index	ALL RDP1	SNP-2.1082415.	2	1082416	0.000670381
Germination index	ALL RDP1	SNP-2.1092859.	2	1092860	0.000677189
Germination index	ALL RDP1	SNP-2.1322170.	2	1322171	0.00060758
Germination index	ALL RDP1	SNP-2.1329167.	2	1329168	0.00016554
Germination index	ALL RDP1	SNP-2.1364225.	2	1364226	0.000490301
Germination index	ALL RDP1	SNP-2.1367412.	2	1367413	0.000284085
Germination index	ALL RDP1	SNP-2.1655940.	2	1655941	0.000557203
Germination index	ALL RDP1	SNP-2.5572323.	2	5572324	0.000377531
Germination index	ALL RDP1	SNP-2.6037420.	2	6037421	0.000517931
Germination index	ALL RDP1	SNP-2.6207900.	2	6207901	0.000822717
Germination index	ALL RDP1	SNP-2.6557581.	2	6557582	3.60636e-05
Germination index	ALL RDP1	SNP-2.6557818.	2	6557819	2.98544e-05
Germination index	ALL RDP1	SNP-2.6562406.	2	6562407	0.000972389
Germination index	ALL RDP1	SNP-2.6624870.	2	6624871	0.000865469
Germination index	ALL RDP1	SNP-2.7024195.	2	7024196	0.000310213
Germination index	ALL RDP1	SNP-2.8487722.	2	8487724	0.000300394
Germination index	ALL RDP1	SNP-2.8800365.	2	8800368	0.000351204
Germination index	ALL RDP1	SNP-2.8885555.	2	8885558	0.000225213
Germination index	ALL RDP1	SNP-2.8897138.	2	8897141	0.000611608
Germination index	ALL RDP1	SNP-2.8905315.	2	8905318	0.000782158
Germination index	ALL RDP1	SNP-2.10658088.	2	10658091	0.000956796
Germination index	ALL RDP1	SNP-2.11387948.	2	11387953	0.000689193
Germination index	ALL RDP1	SNP-2.12729007.	2	12729012	0.000669017
Germination index	ALL RDP1	SNP-2.14085555.	2	14091426	0.000973471
Germination index	ALL RDP1	SNP-2.17359091.	2	17364962	0.000864684
Germination index	ALL RDP1	SNP-2.17707996.	2	17713867	3.89061e-05
Germination index	ALL RDP1	SNP-2.21767099.	2	21772969	0.000285927
Germination index	ALL RDP1	SNP-2.21769722.	2	21775592	0.000232951
Germination index	ALL RDP1	SNP-2.21791700.	2	21797570	0.000279645
Germination index	ALL RDP1	SNP-2.21792093.	2	21797963	7.65029e-05
Germination index	ALL RDP1	SNP-2.21802297.	2	21808167	0.000528213
Germination index	ALL RDP1	SNP-2.21824209.	2	21830079	0.000471906
Germination index	ALL RDP1	SNP-2.21867078.	2	21872948	0.000499921
Germination index	ALL RDP1	SNP-2.22100159.	2	22106029	5.94931e-05
Germination index	ALL RDP1	SNP-2.22644921.	2	22650791	0.000523886
Germination index	ALL RDP1	SNP-2.22650473.	2	22656343	9.00706e-05
Germination index	ALL RDP1	SNP-2.22655359.	2	22661229	1.38701e-05
Germination index	ALL RDP1	SNP-2.22656075.	2	22661945	1.80812e-05
Germination index	ALL RDP1	SNP-2.24625367.	2	24631237	0.000690647
Germination index	ALL RDP1	SNP-2.32429593.	2	32435463	0.000821934
Germination index	ALL RDP1	SNP-2.34601618.	2	34607488	0.000953594
Germination index	ALL RDP1	SNP-3.9475917.	3	9476982	0.000831217
Germination index	ALL RDP1	SNP-3.9475978.	3	9477043	0.000768438
Germination index	ALL RDP1	SNP-3.9936785.	3	9937850	0.000418388
Germination index	ALL RDP1	SNP-3.10595107.	3	10596192	0.000627137
Germination index	ALL RDP1	SNP-3.10600858.	3	10601943	0.000381277
Germination index	ALL RDP1	SNP-3.11022373.	3	11023656	0.000223701
Germination index	ALL RDP1	SNP-3.22172463.	3	22173957	0.000419417
Germination index	ALL RDP1	SNP-3.23111123.	3	23112636	0.00045102
Germination index	ALL RDP1	SNP-3.23140793.	3	23142306	0.000326596
Germination index	ALL RDP1	SNP-3.24964679.	3	24966600	0.000635433
Germination index	ALL RDP1	SNP-3.27626291.	3	27633239	0.000926909
Germination index	ALL RDP1	SNP-3.28132325.	3	28139272	2.77778e-06
Germination index	ALL RDP1	SNP-3.28552520.	3	28559468	0.000999502
Germination index	ALL RDP1	SNP-3.29513411.	3	29520372	0.000812355
Germination index	ALL RDP1	SNP-3.29680379.	3	29687340	0.000976396
Germination index	ALL RDP1	SNP-3.30380288.	3	30387400	0.000481499
Germination index	ALL RDP1	SNP-3.31418513.	3	31425629	0.000278866
Germination index	ALL RDP1	SNP-3.32835863.	3	32842994	0.000565426
Germination index	ALL RDP1	SNP-3.35915930.	3	35923062	0.000704073
Germination index	ALL RDP1	SNP-4.893358.	4	894359	0.000574184
Germination index	ALL RDP1	SNP-4.1099484.	4	1103935	0.000290384
Germination index	ALL RDP1	SNP-4.1105928.	4	1110379	0.000517998
Germination index	ALL RDP1	SNP-4.1112236.	4	1116687	5.62563e-05
Germination index	ALL RDP1	SNP-4.1643889.	4	1648341	0.000457268
Germination index	ALL RDP1	SNP-4.2464308.	4	2468711	0.000723893
Germination index	ALL RDP1	SNP-4.5373529.	4	5378089	0.000141275
Germination index	ALL RDP1	SNP-4.12066075.	4	12075365	0.000964519
Germination index	ALL RDP1	SNP-4.15743591.	4	15915559	0.000600564
Germination index	ALL RDP1	SNP-4.17545392.	4	17717354	0.000366453
Germination index	ALL RDP1	SNP-4.18781340.	4	18953294	0.000232107
Germination index	ALL RDP1	SNP-4.18784185.	4	18956139	0.000814613
Germination index	ALL RDP1	SNP-4.22255446.	4	22440564	0.000861105
Germination index	ALL RDP1	SNP-4.26855470.	4	27040598	0.000804717
Germination index	ALL RDP1	SNP-4.27141356.	4	27326489	0.000880116
Germination index	ALL RDP1	SNP-4.30806640.	4	30991761	0.000709977
Germination index	ALL RDP1	SNP-4.30862190.	4	31047306	0.000911649
Germination index	ALL RDP1	SNP-4.30971352.	4	31156462	0.00050406
Germination index	ALL RDP1	SNP-4.30971810.	4	31156920	0.000352213
Germination index	ALL RDP1	SNP-4.30974019.	4	31159129	0.00037821
Germination index	ALL RDP1	SNP-4.30981660.	4	31166770	0.000994012
Germination index	ALL RDP1	SNP-4.31674071.	4	31859178	0.000900018
Germination index	ALL RDP1	SNP-4.31953276.	4	32138386	0.000911879
Germination index	ALL RDP1	SNP-4.32045368.	4	32230477	0.000167536
Germination index	ALL RDP1	SNP-4.32281041.	4	32466150	0.000167367
Germination index	ALL RDP1	SNP-5.4377674.	5	4377698	0.000475299
Germination index	ALL RDP1	SNP-5.17839398.	5	17899913	0.000993359
Germination index	ALL RDP1	SNP-5.18496969.	5	18559619	0.000243088
Germination index	ALL RDP1	SNP-5.18562208.	5	18624726	0.000145526
Germination index	ALL RDP1	SNP-5.20740065.	5	20802625	0.000834616
Germination index	ALL RDP1	SNP-5.21586838.	5	21649397	0.000116145
Germination index	ALL RDP1	SNP-5.23912785.	5	23975365	0.000168941
Germination index	ALL RDP1	SNP-5.24292810.	5	24355390	0.000919844
Germination index	ALL RDP1	SNP-5.24494456.	5	24557036	0.000177541
Germination index	ALL RDP1	SNP-5.25219800.	5	25282380	0.000794656
Germination index	ALL RDP1	SNP-5.25318572.	5	25381152	0.000613218
Germination index	ALL RDP1	SNP-6.998049.	6	999049	0.000751795
Germination index	ALL RDP1	SNP-6.1423035.	6	1424035	0.000780805
Germination index	ALL RDP1	SNP-6.2394083.	6	2395083	0.00016941
Germination index	ALL RDP1	SNP-6.3219322.	6	3220322	0.000444106
Germination index	ALL RDP1	SNP-6.4498356.	6	4499356	0.000718084
Germination index	ALL RDP1	SNP-6.4568793.	6	4569793	0.000312519
Germination index	ALL RDP1	SNP-6.5892203.	6	5893203	0.000173806
Germination index	ALL RDP1	SNP-6.6141057.	6	6142057	0.000995866
Germination index	ALL RDP1	SNP-6.6141403.	6	6142403	0.000240528
Germination index	ALL RDP1	SNP-6.6177019.	6	6178019	0.0001835
Germination index	ALL RDP1	SNP-6.6189801.	6	6190801	0.000400069
Germination index	ALL RDP1	SNP-6.6225771.	6	6226771	0.000747564
Germination index	ALL RDP1	SNP-6.6791888.	6	6792888	0.000578776
Germination index	ALL RDP1	SNP-6.11158730.	6	11159730	0.000608632
Germination index	ALL RDP1	SNP-6.16524491.	6	16525490	5.11447e-05
Germination index	ALL RDP1	SNP-6.22318616.	6	22319614	0.000757375
Germination index	ALL RDP1	SNP-6.22490333.	6	22491331	0.000587679
Germination index	ALL RDP1	SNP-6.25872709.	6	25873707	0.000683285
Germination index	ALL RDP1	SNP-6.26858379.	6	26859377	0.000780044
Germination index	ALL RDP1	SNP-6.31224098.	6	31225097	0.000612033
Germination index	ALL RDP1	SNP-7.9943299.	7	9944294	0.000602834
Germination index	ALL RDP1	SNP-7.12555155.	7	12556149	0.000737926
Germination index	ALL RDP1	SNP-7.13602494.	7	13603488	0.000540545
Germination index	ALL RDP1	SNP-7.17132531.	7	17133525	0.000266245
Germination index	ALL RDP1	SNP-7.17342217.	7	17343211	7.07889e-05
Germination index	ALL RDP1	SNP-7.17342655.	7	17343649	0.000164973
Germination index	ALL RDP1	SNP-7.17348991.	7	17349985	0.000975945
Germination index	ALL RDP1	SNP-7.17349645.	7	17350639	0.000723702
Germination index	ALL RDP1	SNP-7.17352293.	7	17353287	0.00025895
Germination index	ALL RDP1	SNP-7.19586939.	7	19587933	0.000831341
Germination index	ALL RDP1	SNP-7.19793035.	7	19794029	0.000603931
Germination index	ALL RDP1	SNP-7.19884718.	7	19885712	0.000838447
Germination index	ALL RDP1	SNP-7.19967973.	7	19968967	0.000872224
Germination index	ALL RDP1	SNP-7.20008228.	7	20009222	0.000298254
Germination index	ALL RDP1	SNP-7.20049921.	7	20050915	0.000481336
Germination index	ALL RDP1	SNP-7.20064545.	7	20065539	0.000930654
Germination index	ALL RDP1	SNP-7.20103658.	7	20104652	0.000211682
Germination index	ALL RDP1	SNP-7.20122400.	7	20123394	0.000827886
Germination index	ALL RDP1	SNP-7.20129615.	7	20130609	0.000341905
Germination index	ALL RDP1	SNP-7.20132717.	7	20133711	0.000354676
Germination index	ALL RDP1	SNP-7.20133264.	7	20134258	4.68937e-05
Germination index	ALL RDP1	SNP-7.20170378.	7	20171372	8.54065e-05
Germination index	ALL RDP1	SNP-7.20209082.	7	20210076	0.000619407
Germination index	ALL RDP1	SNP-7.20259942.	7	20260936	0.000681749
Germination index	ALL RDP1	SNP-7.20261326.	7	20262320	0.000803219
Germination index	ALL RDP1	SNP-7.20600111.	7	20601105	2.40139e-05
Germination index	ALL RDP1	SNP-7.22581957.	7	22582951	0.000197378
Germination index	ALL RDP1	SNP-7.25399888.	7	25400883	0.000193749
Germination index	ALL RDP1	SNP-7.26201609.	7	26202604	0.000662881
Germination index	ALL RDP1	SNP-7.26237734.	7	26238729	0.000315922
Germination index	ALL RDP1	SNP-7.26492040.	7	26493035	0.000950932
Germination index	ALL RDP1	SNP-8.2959268.	8	2960266	0.000890997
Germination index	ALL RDP1	SNP-8.4666660.	8	4667658	0.000569506
Germination index	ALL RDP1	SNP-8.5115027.	8	5116025	0.000149745
Germination index	ALL RDP1	SNP-8.5789228.	8	5790226	0.000258665
Germination index	ALL RDP1	SNP-8.6144022.	8	6145018	2.25034e-05
Germination index	ALL RDP1	SNP-8.7294436.	8	7295432	0.000468084
Germination index	ALL RDP1	SNP-8.8441535.	8	8442532	0.000465655
Germination index	ALL RDP1	SNP-8.10089075.	8	10090072	0.000555475
Germination index	ALL RDP1	SNP-8.10148786.	8	10149783	0.00065862
Germination index	ALL RDP1	SNP-8.10168478.	8	10169475	0.000403109
Germination index	ALL RDP1	SNP-8.10271696.	8	10272693	0.000988711
Germination index	ALL RDP1	SNP-8.10341044.	8	10342041	0.000951798
Germination index	ALL RDP1	SNP-8.10437350.	8	10438347	0.000688719
Germination index	ALL RDP1	SNP-8.10455356.	8	10456353	0.000838871
Germination index	ALL RDP1	SNP-8.10473988.	8	10474985	0.000771438
Germination index	ALL RDP1	SNP-8.10475183.	8	10476180	5.68541e-05
Germination index	ALL RDP1	SNP-8.10503711.	8	10504708	0.000350684
Germination index	ALL RDP1	SNP-8.10511005.	8	10512002	0.000847374
Germination index	ALL RDP1	SNP-8.10645083.	8	10646080	0.000418333
Germination index	ALL RDP1	SNP-8.10902092.	8	10903088	0.00099411
Germination index	ALL RDP1	SNP-8.12269949.	8	12270945	0.000621698
Germination index	ALL RDP1	SNP-8.12303634.	8	12304630	0.000714238
Germination index	ALL RDP1	SNP-8.12306893.	8	12307889	0.000714768
Germination index	ALL RDP1	SNP-8.14978436.	8	14981151	0.000997605
Germination index	ALL RDP1	SNP-8.15163723.	8	15166438	0.000965684
Germination index	ALL RDP1	SNP-8.15508065.	8	15510780	0.000723314
Germination index	ALL RDP1	SNP-8.15799667.	8	15802382	0.000650565
Germination index	ALL RDP1	SNP-8.15908404.	8	15911119	0.000906437
Germination index	ALL RDP1	SNP-8.15925826.	8	15928541	0.000547535
Germination index	ALL RDP1	SNP-8.16161798.	8	16164513	0.000671329
Germination index	ALL RDP1	SNP-8.17430421.	8	17433136	0.000726269
Germination index	ALL RDP1	SNP-8.19844285.	8	19846999	0.000939003
Germination index	ALL RDP1	SNP-8.24035909.	8	24038624	0.000324103
Germination index	ALL RDP1	SNP-8.27311150.	8	27313865	0.000932186
Germination index	ALL RDP1	SNP-9.6550570.	9	6551571	0.000357333
Germination index	ALL RDP1	SNP-9.7134949.	9	7135950	0.00073354
Germination index	ALL RDP1	SNP-9.10805133.	9	10806135	0.000367621
Germination index	ALL RDP1	SNP-9.10910835.	9	10911837	0.00094097
Germination index	ALL RDP1	SNP-9.11024848.	9	11025850	0.000608164
Germination index	ALL RDP1	SNP-9.11093605.	9	11094607	0.000795343
Germination index	ALL RDP1	SNP-9.12369548.	9	12370550	0.000600957
Germination index	ALL RDP1	SNP-9.12900938.	9	12901940	0.000194533
Germination index	ALL RDP1	SNP-9.12943870.	9	12944872	6.81804e-05
Germination index	ALL RDP1	SNP-9.15966721.	9	15967723	0.000718944
Germination index	ALL RDP1	SNP-9.17433249.	9	17434251	0.000431495
Germination index	ALL RDP1	SNP-9.17871960.	9	17872962	0.000330145
Germination index	ALL RDP1	SNP-9.19143358.	9	19143770	0.000677063
Germination index	ALL RDP1	SNP-9.19466472.	9	19466883	0.000228701
Germination index	ALL RDP1	SNP-9.19751798.	9	19752280	0.00067097
Germination index	ALL RDP1	SNP-9.19763534.	9	19764016	0.000741713
Germination index	ALL RDP1	SNP-9.19765483.	9	19765965	0.000463588
Germination index	ALL RDP1	SNP-9.19768140.	9	19768622	0.000938261
Germination index	ALL RDP1	SNP-9.19872203.	9	19872685	0.000562797
Germination index	ALL RDP1	SNP-9.22423757.	9	22424239	0.000391205
Germination index	ALL RDP1	SNP-9.22674463.	9	22674945	0.000590926
Germination index	ALL RDP1	SNP-10.81214.	10	82215	0.000703035
Germination index	ALL RDP1	SNP-10.1402489.	10	1403513	0.00056343
Germination index	ALL RDP1	SNP-10.1519079.	10	1520103	0.000252196
Germination index	ALL RDP1	SNP-10.1525014.	10	1526038	0.000547395
Germination index	ALL RDP1	SNP-10.3008454.	10	3009478	0.000643153
Germination index	ALL RDP1	SNP-10.3008900.	10	3009924	0.000521348
Germination index	ALL RDP1	SNP-10.3009026.	10	3010050	0.000728253
Germination index	ALL RDP1	SNP-10.3110829.	10	3111853	0.000701539
Germination index	ALL RDP1	SNP-10.3590020.	10	3591044	0.000826701
Germination index	ALL RDP1	SNP-10.4145391.	10	4192816	0.000196048
Germination index	ALL RDP1	SNP-10.4977847.	10	4961311	0.000377622
Germination index	ALL RDP1	SNP-10.8766058.	10	8837197	0.000422451
Germination index	ALL RDP1	SNP-10.9337681.	10	9408861	0.000919861
Germination index	ALL RDP1	SNP-10.11168095.	10	11239276	0.000861902
Germination index	ALL RDP1	SNP-10.11686778.	10	11757964	0.000881916
Germination index	ALL RDP1	SNP-10.12181174.	10	12252360	0.000562786
Germination index	ALL RDP1	SNP-10.13467331.	10	13538562	0.000755956
Germination index	ALL RDP1	SNP-10.13506391.	10	13577622	0.000811894
Germination index	ALL RDP1	SNP-10.13652407.	10	13723639	0.000676895
Germination index	ALL RDP1	SNP-10.13807082.	10	13878315	0.000860128
Germination index	ALL RDP1	SNP-10.13908320.	10	13979555	0.000521317
Germination index	ALL RDP1	SNP-10.14114177.	10	14185412	0.000242848
Germination index	ALL RDP1	SNP-10.14251846.	10	14323081	0.000736517
Germination index	ALL RDP1	SNP-10.15912968.	10	15984197	0.000373216
Germination index	ALL RDP1	SNP-10.16957194.	10	17028423	0.000866199
Germination index	ALL RDP1	SNP-10.17054871.	10	17126100	0.000258365
Germination index	ALL RDP1	SNP-10.18543640.	10	18615084	0.000862684
Germination index	ALL RDP1	SNP-10.19945193.	10	20016695	0.000961134
Germination index	ALL RDP1	SNP-10.20004475.	10	20075978	0.000992294
Germination index	ALL RDP1	SNP-11.5586045.	11	5590294	0.00028797
Germination index	ALL RDP1	SNP-11.5586813.	11	5591062	0.00054783
Germination index	ALL RDP1	SNP-11.5588977.	11	5593226	0.0008631
Germination index	ALL RDP1	SNP-11.5589802.	11	5594051	0.000832058
Germination index	ALL RDP1	SNP-11.5737309.	11	5741558	0.000599634
Germination index	ALL RDP1	SNP-11.6374503.	11	6378752	1.61272e-05
Germination index	ALL RDP1	SNP-11.10007572.	11	10012996	0.000360367
Germination index	ALL RDP1	SNP-11.10177415.	11	10182839	0.000785658
Germination index	ALL RDP1	SNP-11.10195298.	11	10200722	0.000848741
Germination index	ALL RDP1	SNP-11.10950565.	11	10956249	0.000481993
Germination index	ALL RDP1	SNP-11.13231563.	11	13695242	0.000373078
Germination index	ALL RDP1	SNP-11.13303033.	11	13766713	0.000124201
Germination index	ALL RDP1	SNP-11.13641164.	11	14104844	1.20845e-05
Germination index	ALL RDP1	SNP-11.14479866.	11	14943553	0.000984051
Germination index	ALL RDP1	SNP-11.15163173.	11	15626863	0.000890611
Germination index	ALL RDP1	SNP-11.15278975.	11	15742667	1.69891e-06
Germination index	ALL RDP1	SNP-11.15393791.	11	15857482	0.000981965
Germination index	ALL RDP1	SNP-11.15738949.	11	16204080	0.000903046
Germination index	ALL RDP1	SNP-11.16238462.	11	16703586	0.000859294
Germination index	ALL RDP1	SNP-11.16255085.	11	16720209	0.000825276
Germination index	ALL RDP1	SNP-11.16860861.	11	17327010	0.00071377
Germination index	ALL RDP1	SNP-11.16938941.	11	17405089	0.000982132
Germination index	ALL RDP1	SNP-11.19241550.	11	19707863	0.000852561
Germination index	ALL RDP1	SNP-11.19244444.	11	19710757	0.000426243
Germination index	ALL RDP1	SNP-11.20500255.	11	20966383	0.000660453
Germination index	ALL RDP1	SNP-11.22304886.	11	22771016	0.000991517
Germination index	ALL RDP1	SNP-11.22647177.	11	23113307	0.000733709
Germination index	ALL RDP1	SNP-11.24623164.	11	25089325	0.000506254
Germination index	ALL RDP1	SNP-12.2125961.	12	2126964	0.000176535
Germination index	ALL RDP1	SNP-12.2383712.	12	2384712	0.000339159
Germination index	ALL RDP1	SNP-12.4402637.	12	4403650	9.06459e-05
Germination index	ALL RDP1	SNP-12.4740623.	12	4741639	0.000946301
Germination index	ALL RDP1	SNP-12.4745377.	12	4746393	0.000618849
Germination index	ALL RDP1	SNP-12.7599026.	12	7601622	0.000242347
Germination index	ALL RDP1	SNP-12.12253762.	12	12256425	0.000324081
Germination index	ALL RDP1	SNP-12.13957850.	12	13960511	0.000875054
Germination index	ALL RDP1	SNP-12.14004222.	12	14006883	0.000261458
Germination index	ALL RDP1	SNP-12.19432842.	12	19461373	0.000438063
Germination index	ALL RDP1	SNP-12.20883884.	12	20917336	0.00027873
Germination index	ALL RDP1	SNP-12.26281091.	12	26314698	0.000611092
Germination index	ALL RDP1	SNP-12.26299712.	12	26333319	0.00077053
Germination index	ALL RDP1	SNP-12.26320241.	12	26353848	0.000654698
Germination index	ALL RDP1	SNP-12.26332538.	12	26366145	0.000321859
Germination index	ALL RDP1	SNP-12.26354330.	12	26387937	0.000764019
Germination index	ALL RDP1	SNP-12.26372244.	12	26405851	0.000908189
Germination index	ALL RDP1	SNP-12.26390490.	12	26424097	0.000421366
Germination index	ALL RDP1	SNP-12.26392450.	12	26426057	0.000254925
Germination index	ALL RDP1	SNP-12.26954503.	12	26988105	0.000476012
Germination index	ALL RDP1	SNP-12.27161990.	12	27195591	0.000653303
Germination index	ALL RDP1	SNP-12.27247681.	12	27281282	0.000839894

## Sheet: INDICA
Trait	Subpopulation group	SNP-Name	Chromo-some	SNP position (bp)	p-value
Germination index	INDICA	SNP-1.955581.	1	956582	0.000471394
Germination index	INDICA	SNP-1.2056718.	1	2057719	0.000566717
Germination index	INDICA	SNP-1.2115005.	1	2116006	0.000291557
Germination index	INDICA	SNP-1.2933789.	1	2934790	0.000987723
Germination index	INDICA	SNP-1.6804707.	1	6805708	0.000330275
Germination index	INDICA	SNP-1.6812076.	1	6813077	0.000466682
Germination index	INDICA	SNP-1.7536360.	1	7537361	0.000643885
Germination index	INDICA	SNP-1.8189527.	1	8190528	0.000347537
Germination index	INDICA	SNP-1.8263278.	1	8264279	0.000631549
Germination index	INDICA	SNP-1.10397473.	1	10398498	0.00070858
Germination index	INDICA	SNP-1.13497837.	1	13498864	0.000848393
Germination index	INDICA	SNP-1.14779092.	1	14780119	0.000718954
Germination index	INDICA	SNP-1.17731506.	1	17732553	0.000635131
Germination index	INDICA	SNP-1.19076263.	1	19077309	0.000763872
Germination index	INDICA	SNP-1.20187688.	1	20188734	0.000507597
Germination index	INDICA	SNP-1.28747361.	1	28748407	0.000904089
Germination index	INDICA	SNP-1.30510505.	1	30511550	0.000815915
Germination index	INDICA	SNP-1.30627643.	1	30628688	0.000145451
Germination index	INDICA	SNP-1.34371364.	1	34372408	0.000832701
Germination index	INDICA	SNP-1.40891397.	1	40892441	0.000281885
Germination index	INDICA	SNP-1.41597529.	1	41598573	0.000892642
Germination index	INDICA	SNP-1.42030342.	1	42031386	0.000287566
Germination index	INDICA	SNP-1.42875208.	1	42876253	0.000746766
Germination index	INDICA	SNP-2.1329167.	2	1329168	0.000613503
Germination index	INDICA	SNP-2.1334062.	2	1334063	0.000958274
Germination index	INDICA	SNP-2.1362866.	2	1362867	0.000863332
Germination index	INDICA	SNP-2.1367412.	2	1367413	0.000216998
Germination index	INDICA	SNP-2.5097800.	2	5097804	0.00076757
Germination index	INDICA	SNP-2.5572323.	2	5572324	0.000814242
Germination index	INDICA	SNP-2.6557581.	2	6557582	7.20524e-05
Germination index	INDICA	SNP-2.6557818.	2	6557819	0.000125085
Germination index	INDICA	SNP-2.6561727.	2	6561728	0.000229105
Germination index	INDICA	SNP-2.6561743.	2	6561744	0.000488
Germination index	INDICA	SNP-2.8710927.	2	8710929	0.000387606
Germination index	INDICA	SNP-2.8800365.	2	8800368	0.000986078
Germination index	INDICA	SNP-2.8848256.	2	8848259	0.000736777
Germination index	INDICA	SNP-2.8885555.	2	8885558	0.000640207
Germination index	INDICA	SNP-2.11387948.	2	11387953	0.000310372
Germination index	INDICA	SNP-2.12875956.	2	12875961	0.000479863
Germination index	INDICA	SNP-2.14118060.	2	14123931	0.000664035
Germination index	INDICA	SNP-2.15095614.	2	15101485	0.000807203
Germination index	INDICA	SNP-2.17408805.	2	17414676	0.000963783
Germination index	INDICA	SNP-2.21599517.	2	21605387	0.000107008
Germination index	INDICA	SNP-2.21805109.	2	21810979	0.000448951
Germination index	INDICA	SNP-2.21824209.	2	21830079	0.000310474
Germination index	INDICA	SNP-2.21832814.	2	21838684	0.000171454
Germination index	INDICA	SNP-2.21833312.	2	21839182	0.00024531
Germination index	INDICA	SNP-2.22014459.	2	22020329	0.000889464
Germination index	INDICA	SNP-2.22279253.	2	22285123	0.00054125
Germination index	INDICA	SNP-2.22745538.	2	22751408	0.000581154
Germination index	INDICA	SNP-2.22810806.	2	22816676	0.000637083
Germination index	INDICA	SNP-2.23418585.	2	23424455	0.000160852
Germination index	INDICA	SNP-2.24461736.	2	24467606	0.000517184
Germination index	INDICA	SNP-2.26742855.	2	26748725	0.000205805
Germination index	INDICA	SNP-2.27494838.	2	27500708	0.000844371
Germination index	INDICA	SNP-2.28627428.	2	28633298	0.000907404
Germination index	INDICA	SNP-2.29507256.	2	29513126	0.00025107
Germination index	INDICA	SNP-2.32673225.	2	32679095	0.000688639
Germination index	INDICA	SNP-2.34443466.	2	34449336	0.000972146
Germination index	INDICA	SNP-2.34548479.	2	34554349	0.000526156
Germination index	INDICA	SNP-3.2311295.	3	2312300	0.00090036
Germination index	INDICA	SNP-3.6458420.	3	6459421	0.000798933
Germination index	INDICA	SNP-3.6540650.	3	6541651	0.000718959
Germination index	INDICA	SNP-3.11022373.	3	11023656	4.44748e-06
Germination index	INDICA	SNP-3.11368943.	3	11370226	0.000612213
Germination index	INDICA	SNP-3.13838786.	3	13840070	0.000174467
Germination index	INDICA	SNP-3.17314420.	3	17315611	0.000710605
Germination index	INDICA	SNP-3.17740124.	3	17741343	0.000768688
Germination index	INDICA	SNP-3.20471644.	3	20473134	0.000176384
Germination index	INDICA	SNP-3.21884452.	3	21885943	0.000718457
Germination index	INDICA	SNP-3.24964679.	3	24966600	0.000156067
Germination index	INDICA	SNP-3.31768899.	3	31776023	0.000877675
Germination index	INDICA	SNP-3.32835863.	3	32842994	0.000776185
Germination index	INDICA	SNP-3.34314357.	3	34321488	0.000219686
Germination index	INDICA	SNP-4.1498435.	4	1502886	0.000835147
Germination index	INDICA	SNP-4.9859131.	4	9868434	0.000761145
Germination index	INDICA	SNP-4.10463098.	4	10472400	0.000147035
Germination index	INDICA	SNP-4.11450358.	4	11459657	0.000927058
Germination index	INDICA	SNP-4.16804125.	4	16976084	0.000225627
Germination index	INDICA	SNP-4.21679058.	4	21851009	0.000938443
Germination index	INDICA	SNP-4.27028957.	4	27214088	0.000353561
Germination index	INDICA	SNP-4.27056619.	4	27241751	0.00080169
Germination index	INDICA	SNP-4.27077284.	4	27262416	0.0002376
Germination index	INDICA	SNP-4.27078063.	4	27263195	0.00080169
Germination index	INDICA	SNP-4.27079657.	4	27264789	0.00096036
Germination index	INDICA	SNP-4.27100259.	4	27285391	0.00061475
Germination index	INDICA	SNP-4.27101506.	4	27286638	0.000484442
Germination index	INDICA	SNP-4.27102493.	4	27287625	0.000498484
Germination index	INDICA	SNP-4.27102623.	4	27287755	0.000943291
Germination index	INDICA	SNP-4.27104454.	4	27289586	0.000207633
Germination index	INDICA	SNP-4.27108696.	4	27293828	0.000838584
Germination index	INDICA	SNP-4.27110908.	4	27296041	0.000803418
Germination index	INDICA	SNP-4.27111937.	4	27297070	0.0007978
Germination index	INDICA	SNP-4.27113395.	4	27298528	0.0008857
Germination index	INDICA	SNP-4.27116102.	4	27301235	0.000876861
Germination index	INDICA	SNP-4.27116414.	4	27301547	0.000831738
Germination index	INDICA	SNP-4.27130623.	4	27315756	0.000555249
Germination index	INDICA	SNP-4.27131110.	4	27316243	0.000139676
Germination index	INDICA	SNP-4.27131308.	4	27316441	0.000365156
Germination index	INDICA	SNP-4.27132822.	4	27317955	0.000883347
Germination index	INDICA	SNP-4.27137089.	4	27322222	0.000472586
Germination index	INDICA	SNP-4.27139075.	4	27324208	0.000669885
Germination index	INDICA	SNP-4.27141356.	4	27326489	0.000419346
Germination index	INDICA	SNP-4.27166456.	4	27351591	0.000170169
Germination index	INDICA	SNP-4.27172946.	4	27358082	0.000484927
Germination index	INDICA	SNP-4.27174249.	4	27359385	0.000774401
Germination index	INDICA	SNP-4.27179996.	4	27365133	0.000814729
Germination index	INDICA	SNP-4.27183164.	4	27368301	0.000806068
Germination index	INDICA	SNP-4.27186392.	4	27371529	0.000485816
Germination index	INDICA	SNP-4.27190424.	4	27375561	0.000822623
Germination index	INDICA	SNP-4.27193127.	4	27378264	0.000739685
Germination index	INDICA	SNP-4.27197696.	4	27382833	0.000721136
Germination index	INDICA	SNP-4.27209267.	4	27394404	0.000807008
Germination index	INDICA	SNP-4.27230871.	4	27416008	0.000755375
Germination index	INDICA	SNP-4.27237871.	4	27423008	0.000830209
Germination index	INDICA	SNP-4.27239782.	4	27424919	0.000819973
Germination index	INDICA	SNP-4.27564449.	4	27749587	0.000994231
Germination index	INDICA	SNP-4.27581184.	4	27766323	0.000865883
Germination index	INDICA	SNP-4.28597536.	4	28782687	0.000666594
Germination index	INDICA	SNP-4.33264214.	4	33449328	0.000671525
Germination index	INDICA	SNP-5.1137629.	5	1137646	0.000436168
Germination index	INDICA	SNP-5.8490785.	5	8490858	0.00081315
Germination index	INDICA	SNP-5.10078521.	5	10078593	6.14097e-05
Germination index	INDICA	SNP-5.17839398.	5	17899913	0.000187406
Germination index	INDICA	SNP-5.19479935.	5	19542452	0.000504566
Germination index	INDICA	SNP-5.19670661.	5	19733178	0.000499217
Germination index	INDICA	SNP-5.19713573.	5	19776090	0.000371413
Germination index	INDICA	SNP-5.19886884.	5	19949409	0.000506425
Germination index	INDICA	SNP-5.25341180.	5	25403760	0.000551219
Germination index	INDICA	SNP-5.25380963.	5	25443543	0.00044466
Germination index	INDICA	SNP-5.29766066.	5	29828712	0.000823294
Germination index	INDICA	SNP-6.998049.	6	999049	0.000714115
Germination index	INDICA	SNP-6.4166781.	6	4167781	0.000806657
Germination index	INDICA	SNP-6.4691136.	6	4692136	0.000385927
Germination index	INDICA	SNP-6.4696339.	6	4697339	0.000698296
Germination index	INDICA	SNP-6.5273870.	6	5274870	0.000109304
Germination index	INDICA	SNP-6.6198367.	6	6199367	0.000489675
Germination index	INDICA	SNP-6.6687977.	6	6688977	0.000526726
Germination index	INDICA	SNP-6.6776134.	6	6777134	0.000622496
Germination index	INDICA	SNP-6.6781863.	6	6782863	0.000973167
Germination index	INDICA	SNP-6.6936469.	6	6937469	0.000447818
Germination index	INDICA	SNP-6.8526296.	6	8527296	0.000802109
Germination index	INDICA	SNP-6.10633773.	6	10634773	0.000791792
Germination index	INDICA	SNP-6.11153703.	6	11154703	0.00099009
Germination index	INDICA	SNP-6.11155214.	6	11156214	0.000153087
Germination index	INDICA	SNP-6.11795204.	6	11796204	0.00079989
Germination index	INDICA	SNP-6.11869443.	6	11870443	0.000669955
Germination index	INDICA	SNP-6.11881272.	6	11882272	0.000843195
Germination index	INDICA	SNP-6.11888843.	6	11889843	0.000278257
Germination index	INDICA	SNP-6.11949537.	6	11950537	0.000768068
Germination index	INDICA	SNP-6.11996821.	6	11997821	0.000732676
Germination index	INDICA	SNP-6.12015973.	6	12016973	0.000160061
Germination index	INDICA	SNP-6.12721855.	6	12722855	4.00739e-05
Germination index	INDICA	SNP-6.13123492.	6	13124492	0.000650573
Germination index	INDICA	SNP-6.15637714.	6	15638713	0.000615346
Germination index	INDICA	SNP-6.20746839.	6	20747837	0.000951245
Germination index	INDICA	SNP-6.21074589.	6	21075587	0.000842644
Germination index	INDICA	SNP-6.21216414.	6	21217412	0.000111363
Germination index	INDICA	SNP-6.24480699.	6	24481697	0.000408272
Germination index	INDICA	SNP-6.24498331.	6	24499329	0.000294503
Germination index	INDICA	SNP-6.28317927.	6	28318926	0.000282808
Germination index	INDICA	SNP-7.7493770.	7	7494766	0.000602022
Germination index	INDICA	SNP-7.7889038.	7	7890034	0.000850234
Germination index	INDICA	SNP-7.8060038.	7	8061034	0.000937462
Germination index	INDICA	SNP-7.8974817.	7	8975812	0.000552899
Germination index	INDICA	SNP-7.8996725.	7	8997720	8.1832e-05
Germination index	INDICA	SNP-7.9214327.	7	9215322	0.000891598
Germination index	INDICA	SNP-7.11647275.	7	11648270	0.000473322
Germination index	INDICA	SNP-7.15874261.	7	15875255	0.000500164
Germination index	INDICA	SNP-7.17134671.	7	17135665	0.000945571
Germination index	INDICA	SNP-7.17342217.	7	17343211	0.000390046
Germination index	INDICA	SNP-7.17349645.	7	17350639	0.000699057
Germination index	INDICA	SNP-7.17352293.	7	17353287	0.000681998
Germination index	INDICA	SNP-7.18922767.	7	18923761	0.000952229
Germination index	INDICA	SNP-7.24812103.	7	24813098	0.000748804
Germination index	INDICA	SNP-7.28611968.	7	28612961	0.000776409
Germination index	INDICA	SNP-8.530320.	8	531321	0.000364017
Germination index	INDICA	SNP-8.1805391.	8	1806389	0.000812262
Germination index	INDICA	SNP-8.1991916.	8	1992914	0.000533514
Germination index	INDICA	SNP-8.4895908.	8	4896906	0.000982869
Germination index	INDICA	SNP-8.6346839.	8	6347835	0.00036412
Germination index	INDICA	SNP-8.10271696.	8	10272693	0.000623115
Germination index	INDICA	SNP-8.13686210.	8	13688925	6.54529e-05
Germination index	INDICA	SNP-8.14941180.	8	14943895	0.000283865
Germination index	INDICA	SNP-8.16463199.	8	16465914	0.00069971
Germination index	INDICA	SNP-8.17355975.	8	17358690	0.000379363
Germination index	INDICA	SNP-8.19387917.	8	19390631	0.000613351
Germination index	INDICA	SNP-8.23542475.	8	23545190	0.000631485
Germination index	INDICA	SNP-8.26345533.	8	26348248	0.00057846
Germination index	INDICA	SNP-8.27601253.	8	27603968	0.000529849
Germination index	INDICA	SNP-8.27700944.	8	27703659	9.58804e-05
Germination index	INDICA	SNP-9.2635826.	9	2636827	0.000358214
Germination index	INDICA	SNP-9.2922937.	9	2923938	0.000341691
Germination index	INDICA	SNP-9.5594260.	9	5595261	0.000791238
Germination index	INDICA	SNP-9.6671996.	9	6672997	0.000191124
Germination index	INDICA	SNP-9.8279023.	9	8280024	0.00071544
Germination index	INDICA	SNP-9.10759202.	9	10760204	0.0009982
Germination index	INDICA	SNP-9.10790543.	9	10791545	0.000771545
Germination index	INDICA	SNP-9.10805133.	9	10806135	4.68679e-05
Germination index	INDICA	SNP-9.10806171.	9	10807173	0.000116966
Germination index	INDICA	SNP-9.10826476.	9	10827478	0.000901607
Germination index	INDICA	SNP-9.10836458.	9	10837460	0.000797678
Germination index	INDICA	SNP-9.10910835.	9	10911837	0.000789344
Germination index	INDICA	SNP-9.12581051.	9	12582053	0.000830585
Germination index	INDICA	SNP-9.14050766.	9	14051768	0.000915433
Germination index	INDICA	SNP-9.18983828.	9	18984829	0.000530499
Germination index	INDICA	SNP-9.19751798.	9	19752280	0.000608193
Germination index	INDICA	SNP-9.19763534.	9	19764016	0.000882449
Germination index	INDICA	SNP-9.19765483.	9	19765965	0.000761253
Germination index	INDICA	SNP-9.21886027.	9	21886509	0.000640538
Germination index	INDICA	SNP-9.22973566.	9	22974048	0.000284758
Germination index	INDICA	SNP-10.175001.	10	176002	0.000927965
Germination index	INDICA	SNP-10.346132.	10	347133	0.000322738
Germination index	INDICA	SNP-10.1402489.	10	1403513	0.000155147
Germination index	INDICA	SNP-10.1793259.	10	1794283	0.000560083
Germination index	INDICA	SNP-10.1793384.	10	1794408	0.000542176
Germination index	INDICA	SNP-10.2181408.	10	2182432	0.000454702
Germination index	INDICA	SNP-10.2825120.	10	2826144	0.000751676
Germination index	INDICA	SNP-10.7584649.	10	7569038	0.000730436
Germination index	INDICA	SNP-10.11010737.	10	11081918	0.000772309
Germination index	INDICA	SNP-10.12749755.	10	12820941	0.000870435
Germination index	INDICA	SNP-10.13120347.	10	13191578	0.000945658
Germination index	INDICA	SNP-10.14000738.	10	14071973	0.000711455
Germination index	INDICA	SNP-10.17358957.	10	17430185	0.000355799
Germination index	INDICA	SNP-10.20808108.	10	20879630	0.000310501
Germination index	INDICA	SNP-10.22187285.	10	22258812	0.000709067
Germination index	INDICA	SNP-10.22189326.	10	22260853	0.000990525
Germination index	INDICA	SNP-10.22227067.	10	22298594	7.71436e-06
Germination index	INDICA	SNP-11.2503996.	11	2508093	0.000792488
Germination index	INDICA	SNP-11.3531112.	11	3535210	0.000915597
Germination index	INDICA	SNP-11.4157480.	11	4161579	0.000773544
Germination index	INDICA	SNP-11.6374503.	11	6378752	0.000257473
Germination index	INDICA	SNP-11.8265526.	11	8270917	0.00071383
Germination index	INDICA	SNP-11.9323320.	11	9328744	0.000801176
Germination index	INDICA	SNP-11.9376694.	11	9382118	2.83433e-05
Germination index	INDICA	SNP-11.12524645.	11	12988325	0.00037235
Germination index	INDICA	SNP-11.12805968.	11	13269648	0.000322073
Germination index	INDICA	SNP-11.13641164.	11	14104844	0.000747318
Germination index	INDICA	SNP-11.13812311.	11	14275991	2.19442e-05
Germination index	INDICA	SNP-11.15049855.	11	15513543	0.000477803
Germination index	INDICA	SNP-11.15157163.	11	15620852	0.000453515
Germination index	INDICA	SNP-11.15278975.	11	15742667	0.000995155
Germination index	INDICA	SNP-11.15770974.	11	16236105	0.000499081
Germination index	INDICA	SNP-11.15982681.	11	16447805	0.000501136
Germination index	INDICA	SNP-11.16103273.	11	16568396	0.000721066
Germination index	INDICA	SNP-11.16837473.	11	17303622	0.000367235
Germination index	INDICA	SNP-11.16882172.	11	17348321	0.000609212
Germination index	INDICA	SNP-11.16938891.	11	17405039	0.000145079
Germination index	INDICA	SNP-11.16938941.	11	17405089	0.000476789
Germination index	INDICA	SNP-11.16947218.	11	17413365	6.05541e-05
Germination index	INDICA	SNP-11.16948116.	11	17414263	0.000324925
Germination index	INDICA	SNP-11.16959250.	11	17425397	0.000735498
Germination index	INDICA	SNP-11.17234217.	11	17700362	0.000372377
Germination index	INDICA	SNP-11.17415952.	11	17882096	4.71094e-05
Germination index	INDICA	SNP-11.17602228.	11	18068371	0.000328833
Germination index	INDICA	SNP-11.18950118.	11	19416431	0.000971128
Germination index	INDICA	SNP-11.22647177.	11	23113307	6.03698e-05
Germination index	INDICA	SNP-12.2125961.	12	2126964	0.000299449
Germination index	INDICA	SNP-12.2383712.	12	2384712	0.000951119
Germination index	INDICA	SNP-12.2808400.	12	2809399	0.000814804
Germination index	INDICA	SNP-12.4098755.	12	4099768	0.000984047
Germination index	INDICA	SNP-12.4740623.	12	4741639	0.000432583
Germination index	INDICA	SNP-12.4911723.	12	4912739	7.75865e-05
Germination index	INDICA	SNP-12.5267719.	12	5268734	0.000368167
Germination index	INDICA	SNP-12.6418814.	12	6419925	0.00058627
Germination index	INDICA	SNP-12.12889941.	12	12892603	0.000640354
Germination index	INDICA	SNP-12.14300641.	12	14303302	0.000921493
Germination index	INDICA	SNP-12.17478955.	12	17485001	0.000930401
Germination index	INDICA	SNP-12.21556321.	12	21589775	0.000890075
Germination index	INDICA	SNP-12.26165691.	12	26199298	0.000649222
Germination index	INDICA	SNP-12.26219244.	12	26252851	0.000992253
Germination index	INDICA	SNP-12.26281091.	12	26314698	0.000212393
Germination index	INDICA	SNP-12.26285068.	12	26318675	0.000972842
Germination index	INDICA	SNP-12.26299712.	12	26333319	0.000397061
Germination index	INDICA	SNP-12.26306228.	12	26339835	0.000759665
Germination index	INDICA	SNP-12.26320241.	12	26353848	0.000193048
Germination index	INDICA	SNP-12.26332538.	12	26366145	5.20045e-05
Germination index	INDICA	SNP-12.26354123.	12	26387730	0.000224371
Germination index	INDICA	SNP-12.26372244.	12	26405851	0.000337136
Germination index	INDICA	SNP-12.26390490.	12	26424097	0.000153537
Germination index	INDICA	SNP-12.26392450.	12	26426057	6.15201e-05
Germination index	INDICA	SNP-12.26423508.	12	26457115	0.000628444
Germination index	INDICA	SNP-12.26455781.	12	26489388	0.000624787
Germination index	INDICA	SNP-12.26954503.	12	26988105	0.000245991
Germination index	INDICA	SNP-12.26955166.	12	26988768	0.000420479
Germination index	INDICA	SNP-12.27161952.	12	27195553	0.00047513
Germination index	INDICA	SNP-12.27174211.	12	27207812	0.000420479
Germination index	INDICA	SNP-12.27186249.	12	27219850	0.000420479
Germination index	INDICA	SNP-12.27207360.	12	27240961	0.000420479
Germination index	INDICA	SNP-12.27229671.	12	27263272	0.000463524
Germination index	INDICA	SNP-12.27247681.	12	27281282	0.000420479

## Sheet: JAPONICA
Trait	Subpopulation group	SNP-Name	Chromo-some	SNP position (bp)	p-value
Germination index	JAPONICA	SNP-1.2783807.	1	2784808	0.000934002
Germination index	JAPONICA	SNP-1.3711263.	1	3712264	0.000963104
Germination index	JAPONICA	SNP-1.3765563.	1	3766564	0.00035679
Germination index	JAPONICA	SNP-1.3778146.	1	3779147	0.000408468
Germination index	JAPONICA	SNP-1.3788360.	1	3789361	0.000765176
Germination index	JAPONICA	SNP-1.3855942.	1	3856943	0.000355002
Germination index	JAPONICA	SNP-1.3942031.	1	3943032	0.000929371
Germination index	JAPONICA	SNP-1.3994441.	1	3995442	0.000661177
Germination index	JAPONICA	SNP-1.4152785.	1	4153786	0.00017811
Germination index	JAPONICA	SNP-1.4169724.	1	4170725	0.000397475
Germination index	JAPONICA	SNP-1.4182936.	1	4183937	0.000641995
Germination index	JAPONICA	SNP-1.11337287.	1	11338312	0.000661267
Germination index	JAPONICA	SNP-1.11880386.	1	11881413	0.000263627
Germination index	JAPONICA	SNP-1.21674256.	1	21675302	0.000628314
Germination index	JAPONICA	SNP-1.22445721.	1	22446767	0.000718559
Germination index	JAPONICA	SNP-1.22459214.	1	22460260	0.000718559
Germination index	JAPONICA	SNP-1.22891724.	1	22892769	0.000302748
Germination index	JAPONICA	SNP-1.22897829.	1	22898874	0.000935123
Germination index	JAPONICA	SNP-1.22916777.	1	22917822	5.12639e-05
Germination index	JAPONICA	SNP-1.26034234.	1	26035279	0.000779568
Germination index	JAPONICA	SNP-1.26220367.	1	26221412	0.00068807
Germination index	JAPONICA	SNP-1.26315541.	1	26316586	0.000896879
Germination index	JAPONICA	SNP-1.26363035.	1	26364080	0.000682507
Germination index	JAPONICA	SNP-1.27059725.	1	27060770	0.000465939
Germination index	JAPONICA	SNP-1.27097746.	1	27098791	0.000853066
Germination index	JAPONICA	SNP-1.27168515.	1	27169560	0.000979235
Germination index	JAPONICA	SNP-1.34610965.	1	34612009	0.000286868
Germination index	JAPONICA	SNP-1.34812316.	1	34813360	0.000515835
Germination index	JAPONICA	SNP-1.41773071.	1	41774115	7.87814e-05
Germination index	JAPONICA	SNP-1.41811332.	1	41812376	0.000701858
Germination index	JAPONICA	SNP-1.42950022.	1	42951067	0.00035871
Germination index	JAPONICA	SNP-1.43038349.	1	43039394	0.000373753
Germination index	JAPONICA	SNP-1.43117484.	1	43118529	0.000473625
Germination index	JAPONICA	SNP-1.43127457.	1	43128502	0.000228874
Germination index	JAPONICA	SNP-1.43201129.	1	43202174	0.000263347
Germination index	JAPONICA	SNP-1.43222801.	1	43223846	0.000529518
Germination index	JAPONICA	SNP-2.6907139.	2	6907140	0.000501379
Germination index	JAPONICA	SNP-2.9472735.	2	9472738	0.000912545
Germination index	JAPONICA	SNP-2.17372703.	2	17378574	0.000181315
Germination index	JAPONICA	SNP-2.19397136.	2	19403005	0.00025036
Germination index	JAPONICA	SNP-2.20060954.	2	20066823	0.000435332
Germination index	JAPONICA	SNP-2.21153449.	2	21159318	0.000189157
Germination index	JAPONICA	SNP-2.21767099.	2	21772969	0.000197927
Germination index	JAPONICA	SNP-2.21769722.	2	21775592	0.00029046
Germination index	JAPONICA	SNP-2.21791700.	2	21797570	6.69734e-05
Germination index	JAPONICA	SNP-2.21792093.	2	21797963	0.00011553
Germination index	JAPONICA	SNP-2.21802297.	2	21808167	0.000149189
Germination index	JAPONICA	SNP-2.23600430.	2	23606300	0.000153966
Germination index	JAPONICA	SNP-2.24245752.	2	24251622	0.000659641
Germination index	JAPONICA	SNP-2.24247171.	2	24253041	0.00058713
Germination index	JAPONICA	SNP-2.30327584.	2	30333454	0.000692061
Germination index	JAPONICA	SNP-3.5805944.	3	5806945	0.0003281
Germination index	JAPONICA	SNP-3.6231372.	3	6232373	0.000379184
Germination index	JAPONICA	SNP-3.9475917.	3	9476982	0.000792969
Germination index	JAPONICA	SNP-3.10595107.	3	10596192	0.000190574
Germination index	JAPONICA	SNP-3.10600858.	3	10601943	6.32559e-05
Germination index	JAPONICA	SNP-4.865415.	4	866416	0.000245827
Germination index	JAPONICA	SNP-4.896424.	4	897425	0.000738449
Germination index	JAPONICA	SNP-4.1074973.	4	1079423	0.000434901
Germination index	JAPONICA	SNP-4.1087516.	4	1091967	0.000680901
Germination index	JAPONICA	SNP-4.1099484.	4	1103935	0.000637455
Germination index	JAPONICA	SNP-4.1105928.	4	1110379	0.000445654
Germination index	JAPONICA	SNP-4.1112236.	4	1116687	0.000562929
Germination index	JAPONICA	SNP-4.15029298.	4	15038584	0.000979999
Germination index	JAPONICA	SNP-4.26809278.	4	26994407	0.000267696
Germination index	JAPONICA	SNP-4.31251360.	4	31436463	0.000171111
Germination index	JAPONICA	SNP-4.31282885.	4	31467988	0.000876896
Germination index	JAPONICA	SNP-4.31291750.	4	31476853	0.000706384
Germination index	JAPONICA	SNP-4.31297244.	4	31482347	0.000898497
Germination index	JAPONICA	SNP-4.31337565.	4	31522667	0.000420234
Germination index	JAPONICA	SNP-4.31693230.	4	31878336	0.000189792
Germination index	JAPONICA	SNP-4.34304681.	4	34489789	0.000310201
Germination index	JAPONICA	SNP-5.412677.	5	412678	0.00098315
Germination index	JAPONICA	SNP-5.706371.	5	706372	0.00063418
Germination index	JAPONICA	SNP-5.6943184.	5	6943243	0.000561996
Germination index	JAPONICA	SNP-5.6975897.	5	6975956	0.00060043
Germination index	JAPONICA	SNP-5.7020260.	5	7020319	7.39354e-05
Germination index	JAPONICA	SNP-5.7027850.	5	7027909	5.63417e-05
Germination index	JAPONICA	SNP-5.8817778.	5	8817851	0.00059389
Germination index	JAPONICA	SNP-5.13820309.	5	13877766	0.000337798
Germination index	JAPONICA	SNP-5.21586838.	5	21649397	0.000376694
Germination index	JAPONICA	SNP-5.24455479.	5	24518059	0.000344679
Germination index	JAPONICA	SNP-5.27878346.	5	27940991	0.000620168
Germination index	JAPONICA	SNP-5.29474009.	5	29536655	0.000625639
Germination index	JAPONICA	SNP-5.29474758.	5	29537404	0.00020425
Germination index	JAPONICA	SNP-6.5892203.	6	5893203	0.00032854
Germination index	JAPONICA	SNP-6.5922088.	6	5923088	0.000555546
Germination index	JAPONICA	SNP-6.6013941.	6	6014941	0.000820794
Germination index	JAPONICA	SNP-6.6141403.	6	6142403	0.000829124
Germination index	JAPONICA	SNP-6.6142823.	6	6143823	0.000950576
Germination index	JAPONICA	SNP-6.16524491.	6	16525490	7.01777e-05
Germination index	JAPONICA	SNP-7.7945736.	7	7946732	0.000645774
Germination index	JAPONICA	SNP-7.18153137.	7	18154131	0.000389961
Germination index	JAPONICA	SNP-7.18214594.	7	18215588	0.000679109
Germination index	JAPONICA	SNP-7.19090165.	7	19091159	6.93457e-05
Germination index	JAPONICA	SNP-7.19586939.	7	19587933	0.0009809
Germination index	JAPONICA	SNP-7.19632652.	7	19633646	0.000851305
Germination index	JAPONICA	SNP-7.19771383.	7	19772377	0.0007314
Germination index	JAPONICA	SNP-7.19780146.	7	19781140	0.000624713
Germination index	JAPONICA	SNP-7.19783940.	7	19784934	0.000382811
Germination index	JAPONICA	SNP-7.19784453.	7	19785447	0.000542043
Germination index	JAPONICA	SNP-7.19884718.	7	19885712	0.000186205
Germination index	JAPONICA	SNP-7.19893904.	7	19894898	0.000846284
Germination index	JAPONICA	SNP-7.19939309.	7	19940303	0.000701425
Germination index	JAPONICA	SNP-7.19939562.	7	19940556	0.000701425
Germination index	JAPONICA	SNP-7.19999808.	7	20000802	8.39137e-05
Germination index	JAPONICA	SNP-7.20008228.	7	20009222	0.00012478
Germination index	JAPONICA	SNP-7.20049921.	7	20050915	0.000213989
Germination index	JAPONICA	SNP-7.20051678.	7	20052672	0.000746589
Germination index	JAPONICA	SNP-7.20064545.	7	20065539	0.000185035
Germination index	JAPONICA	SNP-7.20065325.	7	20066319	4.44861e-05
Germination index	JAPONICA	SNP-7.20079290.	7	20080284	0.000442725
Germination index	JAPONICA	SNP-7.20079377.	7	20080371	0.000490953
Germination index	JAPONICA	SNP-7.20080638.	7	20081632	6.83161e-05
Germination index	JAPONICA	SNP-7.20081046.	7	20082040	0.000401961
Germination index	JAPONICA	SNP-7.20083539.	7	20084533	0.000747159
Germination index	JAPONICA	SNP-7.20103658.	7	20104652	1.75997e-05
Germination index	JAPONICA	SNP-7.20110419.	7	20111413	0.000895596
Germination index	JAPONICA	SNP-7.20122400.	7	20123394	8.22384e-05
Germination index	JAPONICA	SNP-7.20129615.	7	20130609	0.000129477
Germination index	JAPONICA	SNP-7.20132717.	7	20133711	2.45103e-05
Germination index	JAPONICA	SNP-7.20133264.	7	20134258	0.000144695
Germination index	JAPONICA	SNP-7.20170378.	7	20171372	0.000284679
Germination index	JAPONICA	SNP-7.20258778.	7	20259772	0.000680775
Germination index	JAPONICA	SNP-7.20261326.	7	20262320	0.000348598
Germination index	JAPONICA	SNP-7.22502964.	7	22503958	0.000370887
Germination index	JAPONICA	SNP-7.26492040.	7	26493035	0.00077613
Germination index	JAPONICA	SNP-8.2546014.	8	2547012	0.000972759
Germination index	JAPONICA	SNP-8.3150670.	8	3151668	0.000569935
Germination index	JAPONICA	SNP-8.3152597.	8	3153595	0.000715859
Germination index	JAPONICA	SNP-8.3152894.	8	3153892	0.000787381
Germination index	JAPONICA	SNP-8.5115027.	8	5116025	0.000546483
Germination index	JAPONICA	SNP-8.5279797.	8	5280795	0.000891118
Germination index	JAPONICA	SNP-8.6144022.	8	6145018	2.29572e-06
Germination index	JAPONICA	SNP-8.9331476.	8	9332473	0.000647922
Germination index	JAPONICA	SNP-8.9621564.	8	9622561	0.000948731
Germination index	JAPONICA	SNP-8.10106930.	8	10107927	2.85869e-05
Germination index	JAPONICA	SNP-8.10503711.	8	10504708	0.000996836
Germination index	JAPONICA	SNP-8.10989103.	8	10990099	0.000522389
Germination index	JAPONICA	SNP-8.12269949.	8	12270945	8.84865e-05
Germination index	JAPONICA	SNP-8.12303634.	8	12304630	0.000589136
Germination index	JAPONICA	SNP-8.12306893.	8	12307889	0.000657661
Germination index	JAPONICA	SNP-8.12312482.	8	12313478	0.000866563
Germination index	JAPONICA	SNP-8.12344915.	8	12345911	0.000758702
Germination index	JAPONICA	SNP-8.13354461.	8	13356907	0.000832976
Germination index	JAPONICA	SNP-8.26824786.	8	26827501	0.000270121
Germination index	JAPONICA	SNP-9.2406929.	9	2407930	0.000977956
Germination index	JAPONICA	SNP-9.3561206.	9	3562207	0.000664705
Germination index	JAPONICA	SNP-9.3869634.	9	3870635	0.000885616
Germination index	JAPONICA	SNP-9.8906659.	9	8907661	0.000653614
Germination index	JAPONICA	SNP-9.12900938.	9	12901940	0.000264467
Germination index	JAPONICA	SNP-9.12943870.	9	12944872	6.7467e-05
Germination index	JAPONICA	SNP-9.15932501.	9	15933503	4.92808e-05
Germination index	JAPONICA	SNP-9.15966721.	9	15967723	0.000239919
Germination index	JAPONICA	SNP-9.17133679.	9	17134681	6.01234e-05
Germination index	JAPONICA	SNP-9.17144598.	9	17145600	0.000277701
Germination index	JAPONICA	SNP-10.2079546.	10	2080570	0.000488803
Germination index	JAPONICA	SNP-10.4499324.	10	4482787	0.000922339
Germination index	JAPONICA	SNP-10.6724603.	10	6708981	0.000743113
Germination index	JAPONICA	SNP-10.7441635.	10	7426013	0.000692207
Germination index	JAPONICA	SNP-10.8128889.	10	8200028	0.000563972
Germination index	JAPONICA	SNP-10.10186190.	10	10257370	0.000663795
Germination index	JAPONICA	SNP-10.10615158.	10	10686338	0.000747369
Germination index	JAPONICA	SNP-10.14114177.	10	14185412	0.000277812
Germination index	JAPONICA	SNP-10.14251846.	10	14323081	0.000506657
Germination index	JAPONICA	SNP-10.14351122.	10	14422357	0.000330862
Germination index	JAPONICA	SNP-10.15896981.	10	15968211	0.000965427
Germination index	JAPONICA	SNP-10.15912968.	10	15984197	0.000647119
Germination index	JAPONICA	SNP-10.17381015.	10	17452243	0.00086334
Germination index	JAPONICA	SNP-10.18120535.	10	18191977	0.000979328
Germination index	JAPONICA	SNP-10.19227113.	10	19298559	0.000540589
Germination index	JAPONICA	SNP-10.23025349.	10	23096877	0.000623738
Germination index	JAPONICA	SNP-11.5754108.	11	5758357	0.000902366
Germination index	JAPONICA	SNP-11.6466939.	11	6471188	0.000148809
Germination index	JAPONICA	SNP-11.12587726.	11	13051406	0.000510708
Germination index	JAPONICA	SNP-11.15123221.	11	15586910	0.000839465
Germination index	JAPONICA	SNP-11.15463196.	11	15928327	0.000592037
Germination index	JAPONICA	SNP-11.15765353ga.	11	16230484	0.000137324
Germination index	JAPONICA	SNP-11.15783051.	11	16248182	0.000554843
Germination index	JAPONICA	SNP-11.15783139.	11	16248270	0.000665529
Germination index	JAPONICA	SNP-11.15783195.	11	16248326	0.000256355
Germination index	JAPONICA	SNP-11.15783326.	11	16248457	2.41088e-05
Germination index	JAPONICA	SNP-11.15783342.	11	16248473	6.36873e-05
Germination index	JAPONICA	SNP-11.18924668.	11	19390981	8.94056e-05
Germination index	JAPONICA	SNP-11.19210542.	11	19676855	0.000101165
Germination index	JAPONICA	SNP-11.19241580.	11	19707893	0.000738431
Germination index	JAPONICA	SNP-11.19244444.	11	19710757	0.000854442
Germination index	JAPONICA	SNP-11.19250974.	11	19717287	0.000203021
Germination index	JAPONICA	SNP-11.19252004.	11	19718317	7.77637e-05
Germination index	JAPONICA	SNP-11.19252026.	11	19718339	0.000668603
Germination index	JAPONICA	SNP-11.19279945.	11	19746258	0.000770032
Germination index	JAPONICA	SNP-11.19290754.	11	19757067	0.000100291
Germination index	JAPONICA	SNP-11.19295925.	11	19762238	0.000295568
Germination index	JAPONICA	SNP-11.19302799.	11	19769112	0.000589504
Germination index	JAPONICA	SNP-11.19303784.	11	19770097	0.000885189
Germination index	JAPONICA	SNP-12.1873656.	12	1874660	0.00040994
Germination index	JAPONICA	SNP-12.4452100.	12	4453113	0.000942034
Germination index	JAPONICA	SNP-12.5337410.	12	5338425	0.000835876
Germination index	JAPONICA	SNP-12.7770789.	12	7773384	0.000529207
Germination index	JAPONICA	SNP-12.14004222.	12	14006883	0.000710274
Germination index	JAPONICA	SNP-12.24862695.	12	24896242	0.000636993
Germination index	JAPONICA	SNP-12.24866135.	12	24899682	0.000676409
Germination index	JAPONICA	SNP-12.24870518.	12	24904065	0.00035276
Germination index	JAPONICA	SNP-12.24995770.	12	25029318	0.000895279

## Sheet: TemperateJaponica
Trait	Subpopulation group	SNP-Name	Chromo-some	SNP position (bp)	p-value
Germination index	temperate japonica	SNP-1.408706.	1	409707	0.000567516
Germination index	temperate japonica	SNP-1.2201525.	1	2202526	0.000337262
Germination index	temperate japonica	SNP-1.3853633.	1	3854634	0.000433612
Germination index	temperate japonica	SNP-1.11012329.	1	11013354	0.000136083
Germination index	temperate japonica	SNP-1.11134355.	1	11135380	0.00085359
Germination index	temperate japonica	SNP-1.12709127.	1	12710154	0.000539217
Germination index	temperate japonica	SNP-1.12713105.	1	12714132	0.000469462
Germination index	temperate japonica	SNP-1.12724087.	1	12725114	0.000672389
Germination index	temperate japonica	SNP-1.22898999.	1	22900044	2.36381e-05
Germination index	temperate japonica	SNP-1.22899566.	1	22900611	0.000476693
Germination index	temperate japonica	SNP-1.26034234.	1	26035279	0.000514541
Germination index	temperate japonica	SNP-1.29743929.	1	29744975	3.91706e-06
Germination index	temperate japonica	SNP-1.31264097.	1	31265142	0.000684824
Germination index	temperate japonica	SNP-1.41749391.	1	41750435	8.36154e-06
Germination index	temperate japonica	SNP-1.41750895.	1	41751939	4.46856e-05
Germination index	temperate japonica	SNP-1.41751315.	1	41752359	2.9427e-05
Germination index	temperate japonica	SNP-1.41756610.	1	41757654	7.06686e-06
Germination index	temperate japonica	SNP-1.41768226.	1	41769270	0.000246627
Germination index	temperate japonica	SNP-1.42380108.	1	42381153	0.000992
Germination index	temperate japonica	SNP-2.9765526.	2	9765529	0.000125425
Germination index	temperate japonica	SNP-2.16885388.	2	16891259	0.000678596
Germination index	temperate japonica	SNP-2.17182086.	2	17187957	0.000129803
Germination index	temperate japonica	SNP-2.17372703.	2	17378574	0.000613882
Germination index	temperate japonica	SNP-2.21767099.	2	21772969	0.000318492
Germination index	temperate japonica	SNP-2.21769722.	2	21775592	0.000475908
Germination index	temperate japonica	SNP-2.21778435.	2	21784305	0.00094628
Germination index	temperate japonica	SNP-2.21784765.	2	21790635	0.000180985
Germination index	temperate japonica	SNP-2.21784834.	2	21790704	0.000350122
Germination index	temperate japonica	SNP-2.21785101.	2	21790971	0.000645166
Germination index	temperate japonica	SNP-2.21791700.	2	21797570	0.000138714
Germination index	temperate japonica	SNP-2.21792093.	2	21797963	0.000201021
Germination index	temperate japonica	SNP-2.21801393.	2	21807263	0.000345685
Germination index	temperate japonica	SNP-2.21802297.	2	21808167	0.000166444
Germination index	temperate japonica	SNP-2.21805081.	2	21810951	0.00057927
Germination index	temperate japonica	SNP-2.21805111.	2	21810981	0.000981306
Germination index	temperate japonica	SNP-2.21806300.	2	21812170	0.000920802
Germination index	temperate japonica	SNP-2.24253117.	2	24258987	0.000139563
Germination index	temperate japonica	SNP-2.33629217.	2	33635087	0.000667799
Germination index	temperate japonica	SNP-3.643140.	3	644143	0.00063307
Germination index	temperate japonica	SNP-3.3645116.	3	3646121	0.000850427
Germination index	temperate japonica	SNP-3.22276679.	3	22278173	0.000862033
Germination index	temperate japonica	SNP-3.23963359.	3	23965186	0.000574015
Germination index	temperate japonica	SNP-3.25488555.	3	25490475	8.52384e-05
Germination index	temperate japonica	SNP-3.35330452.	3	35337584	0.000207739
Germination index	temperate japonica	SNP-4.331575.	4	332576	0.000538303
Germination index	temperate japonica	SNP-4.865415.	4	866416	0.000932816
Germination index	temperate japonica	SNP-4.893137.	4	894138	0.000495133
Germination index	temperate japonica	SNP-4.893358.	4	894359	7.95151e-05
Germination index	temperate japonica	SNP-4.1867559.	4	1871964	0.000272155
Germination index	temperate japonica	SNP-4.5492615.	4	5497175	2.55192e-05
Germination index	temperate japonica	SNP-4.5742025.	4	5746587	0.000887238
Germination index	temperate japonica	SNP-4.5814018.	4	5818580	0.000708951
Germination index	temperate japonica	SNP-4.12937690.	4	12946980	0.000435121
Germination index	temperate japonica	SNP-4.21601305.	4	21773256	0.000214878
Germination index	temperate japonica	SNP-4.24728267.	4	24913407	0.000875721
Germination index	temperate japonica	SNP-4.24841659.	4	25026799	0.000429597
Germination index	temperate japonica	SNP-4.26809278.	4	26994407	0.000437629
Germination index	temperate japonica	SNP-4.29050847.	4	29235991	0.000817243
Germination index	temperate japonica	SNP-4.31338283.	4	31523385	0.000437039
Germination index	temperate japonica	SNP-4.31339069.	4	31524171	0.000196799
Germination index	temperate japonica	SNP-4.31339212.	4	31524314	0.000518302
Germination index	temperate japonica	SNP-4.33004516at.	4	33189629	0.000655815
Germination index	temperate japonica	SNP-5.7020260.	5	7020319	0.000831533
Germination index	temperate japonica	SNP-6.6473711.	6	6474711	0.000235027
Germination index	temperate japonica	SNP-6.6519700.	6	6520700	0.000284121
Germination index	temperate japonica	SNP-6.9029569.	6	9030569	0.000835161
Germination index	temperate japonica	SNP-6.11846119.	6	11847119	0.000486516
Germination index	temperate japonica	SNP-6.12111006.	6	12112006	0.000186522
Germination index	temperate japonica	SNP-6.13326452.	6	13327452	0.000842994
Germination index	temperate japonica	SNP-6.29052126.	6	29053125	0.000327845
Germination index	temperate japonica	SNP-7.19090165.	7	19091159	6.11339e-05
Germination index	temperate japonica	SNP-7.25421696.	7	25422691	0.00061708
Germination index	temperate japonica	SNP-7.26228686.	7	26229681	0.000894164
Germination index	temperate japonica	SNP-8.2546014.	8	2547012	0.000363637
Germination index	temperate japonica	SNP-8.4137989.	8	4138987	0.000392971
Germination index	temperate japonica	SNP-8.6144022.	8	6145018	2.78924e-05
Germination index	temperate japonica	SNP-9.3561206.	9	3562207	0.000810779
Germination index	temperate japonica	SNP-9.6363960.	9	6364961	0.00083324
Germination index	temperate japonica	SNP-9.8906659.	9	8907661	0.000796584
Germination index	temperate japonica	SNP-9.12943870.	9	12944872	0.000844241
Germination index	temperate japonica	SNP-9.15932501.	9	15933503	0.000342828
Germination index	temperate japonica	SNP-9.17144075.	9	17145077	0.000492258
Germination index	temperate japonica	SNP-9.17144598.	9	17145600	0.000864861
Germination index	temperate japonica	SNP-9.18009739.	9	18010741	0.000845864
Germination index	temperate japonica	SNP-9.20265067.	9	20265549	0.000638999
Germination index	temperate japonica	SNP-10.7448118.	10	7432496	1.18106e-05
Germination index	temperate japonica	SNP-10.9061090.	10	9132230	6.48249e-05
Germination index	temperate japonica	SNP-10.13467331.	10	13538562	0.000398245
Germination index	temperate japonica	SNP-11.15609925.	11	16075054	0.000269728
Germination index	temperate japonica	SNP-11.15783051.	11	16248182	0.000758615
Germination index	temperate japonica	SNP-11.15783195.	11	16248326	0.000609841
Germination index	temperate japonica	SNP-11.15783326.	11	16248457	0.000185987
Germination index	temperate japonica	SNP-11.15783342.	11	16248473	0.000763987
Germination index	temperate japonica	SNP-11.16238462.	11	16703586	7.57501e-05
Germination index	temperate japonica	SNP-11.16248489.	11	16713613	0.000230458
Germination index	temperate japonica	SNP-11.18924668.	11	19390981	0.000173791
Germination index	temperate japonica	SNP-11.19209664.	11	19675977	0.000576161
Germination index	temperate japonica	SNP-11.19210542.	11	19676855	0.000495486
Germination index	temperate japonica	SNP-11.19244444.	11	19710757	0.000665329
Germination index	temperate japonica	SNP-11.19252004.	11	19718317	0.000464688
Germination index	temperate japonica	SNP-11.19252026.	11	19718339	0.000581484
Germination index	temperate japonica	SNP-11.19290754.	11	19757067	0.000212393
Germination index	temperate japonica	SNP-11.22562259.	11	23028389	0.000884436
Germination index	temperate japonica	SNP-11.23956617.	11	24422778	0.000416412
Germination index	temperate japonica	SNP-11.28097894.	11	28621116	0.000872621
Germination index	temperate japonica	SNP-12.9311880.	12	9314472	0.000741281
Germination index	temperate japonica	SNP-12.10619991.	12	10622579	0.000283381
Germination index	temperate japonica	SNP-12.13471409.	12	13474072	0.000396317
Germination index	temperate japonica	SNP-12.14004222.	12	14006883	0.000483837
Germination index	temperate japonica	SNP-12.22231296.	12	22264750	0.000701805
Germination index	temperate japonica	SNP-12.24994645.	12	25028193	0.000609489

## Sheet: TropicalJaponica
Trait	Subpopulation group	SNP-Name	Chromo-some	SNP position (bp)	p-value
Germination index	tropical japonica	SNP-1.1983462.	1	1984463	2.54634e-05
Germination index	tropical japonica	SNP-1.3013374.	1	3014375	4.8006e-06
Germination index	tropical japonica	SNP-1.3225258.	1	3226259	0.000599113
Germination index	tropical japonica	SNP-1.5884096.	1	5885097	0.000380832
Germination index	tropical japonica	SNP-1.11337287.	1	11338312	5.35416e-06
Germination index	tropical japonica	SNP-1.11684866.	1	11685893	0.000330178
Germination index	tropical japonica	SNP-1.11880386.	1	11881413	8.29085e-05
Germination index	tropical japonica	SNP-1.12069977.	1	12071004	0.000907795
Germination index	tropical japonica	SNP-1.15863654.	1	15864681	0.000165095
Germination index	tropical japonica	SNP-1.16286542.	1	16287569	0.000604637
Germination index	tropical japonica	SNP-1.17185431.	1	17186478	0.000511303
Germination index	tropical japonica	SNP-1.20217962.	1	20219008	0.000342275
Germination index	tropical japonica	SNP-1.21363542.	1	21364588	0.000699242
Germination index	tropical japonica	SNP-1.21467636.	1	21468682	0.000852724
Germination index	tropical japonica	SNP-1.21869088.	1	21870134	0.00092651
Germination index	tropical japonica	SNP-1.28267047.	1	28268092	0.00022942
Germination index	tropical japonica	SNP-1.28532626.	1	28533672	0.000637359
Germination index	tropical japonica	SNP-1.29965403.	1	29966449	0.000914881
Germination index	tropical japonica	SNP-1.32359575.	1	32360620	7.33763e-05
Germination index	tropical japonica	SNP-1.35048095.	1	35049139	2.06013e-05
Germination index	tropical japonica	SNP-1.40554203.	1	40555247	0.000532126
Germination index	tropical japonica	SNP-1.40563126.	1	40564170	0.000428982
Germination index	tropical japonica	SNP-2.247710.	2	247711	7.73136e-05
Germination index	tropical japonica	SNP-2.2177604.	2	2177605	0.000856284
Germination index	tropical japonica	SNP-2.4768905.	2	4768909	1.0935e-05
Germination index	tropical japonica	SNP-2.11348263.	2	11348268	0.000190054
Germination index	tropical japonica	SNP-2.11710883.	2	11710888	0.000947149
Germination index	tropical japonica	SNP-2.13258098.	2	13258103	0.000827454
Germination index	tropical japonica	SNP-2.13846455.	2	13852326	0.000178294
Germination index	tropical japonica	SNP-2.14661065.	2	14666936	0.000101121
Germination index	tropical japonica	SNP-2.15061788.	2	15067659	0.000359222
Germination index	tropical japonica	SNP-2.22676308.	2	22682178	0.000736863
Germination index	tropical japonica	SNP-2.26437087.	2	26442957	1.19947e-05
Germination index	tropical japonica	SNP-2.26808983.	2	26814853	0.000112003
Germination index	tropical japonica	SNP-2.32242196.	2	32248066	0.000232632
Germination index	tropical japonica	SNP-2.33871136.	2	33877006	0.000986353
Germination index	tropical japonica	SNP-2.34193494.	2	34199364	8.28762e-05
Germination index	tropical japonica	SNP-2.34678899.	2	34684769	0.00052465
Germination index	tropical japonica	SNP-2.34705148.	2	34711018	0.000779923
Germination index	tropical japonica	SNP-3.254233.	3	255234	0.000199107
Germination index	tropical japonica	SNP-3.6251947.	3	6252948	1.77417e-05
Germination index	tropical japonica	SNP-3.7795267.	3	7796330	0.000749071
Germination index	tropical japonica	SNP-3.10705849.	3	10706934	1.46683e-05
Germination index	tropical japonica	SNP-3.11125493.	3	11126776	0.00091951
Germination index	tropical japonica	SNP-3.11302285.	3	11303568	3.94912e-05
Germination index	tropical japonica	SNP-3.12678068.	3	12679351	0.000157713
Germination index	tropical japonica	SNP-3.13055808.	3	13057091	0.000436431
Germination index	tropical japonica	SNP-3.14273230.	3	14274542	0.000405269
Germination index	tropical japonica	SNP-3.15156255.	3	15157609	0.000116907
Germination index	tropical japonica	SNP-3.19108955.	3	19110196	0.000265105
Germination index	tropical japonica	SNP-3.20062306.	3	20063796	6.15957e-05
Germination index	tropical japonica	SNP-3.21313131.	3	21314622	0.000483706
Germination index	tropical japonica	SNP-3.21716445.	3	21717936	0.000451661
Germination index	tropical japonica	SNP-3.24319800.	3	24321722	0.000948183
Germination index	tropical japonica	SNP-3.25082829.	3	25084749	0.000644007
Germination index	tropical japonica	SNP-3.30496336.	3	30503448	0.000182761
Germination index	tropical japonica	SNP-3.35938897.	3	35946029	0.000524168
Germination index	tropical japonica	SNP-4.3606936.	4	3611335	2.6996e-05
Germination index	tropical japonica	SNP-4.7374764.	4	7379496	0.000737019
Germination index	tropical japonica	SNP-4.10490317.	4	10499619	0.000165453
Germination index	tropical japonica	SNP-4.10843136.	4	10852436	0.000650786
Germination index	tropical japonica	SNP-4.12036842.	4	12046132	0.000902237
Germination index	tropical japonica	SNP-4.19790726.	4	19962691	0.000199833
Germination index	tropical japonica	SNP-4.21874183.	4	22046133	0.00070676
Germination index	tropical japonica	SNP-4.22973722.	4	23158868	0.000140245
Germination index	tropical japonica	SNP-4.24542228.	4	24727368	2.35746e-06
Germination index	tropical japonica	SNP-4.26815185.	4	27000314	0.000185871
Germination index	tropical japonica	SNP-4.30296325.	4	30481448	0.000914931
Germination index	tropical japonica	SNP-4.31055391.	4	31240502	0.000111416
Germination index	tropical japonica	SNP-4.31993429.	4	32178537	3.34269e-05
Germination index	tropical japonica	SNP-4.33308691.	4	33493808	0.000300561
Germination index	tropical japonica	SNP-4.33334937.	4	33520053	0.000151331
Germination index	tropical japonica	SNP-5.340698.	5	340699	9.93107e-05
Germination index	tropical japonica	SNP-5.7140109.	5	7140168	0.000383824
Germination index	tropical japonica	SNP-5.11716590.	5	11716661	0.000721589
Germination index	tropical japonica	SNP-5.13278771.	5	13335850	0.000909533
Germination index	tropical japonica	SNP-5.14008072.	5	14065529	1.13929e-05
Germination index	tropical japonica	SNP-5.15069667.	5	15127126	1.9037e-05
Germination index	tropical japonica	SNP-5.20063486.	5	20126012	0.000366595
Germination index	tropical japonica	SNP-5.20337704.	5	20400233	1.05349e-05
Germination index	tropical japonica	SNP-5.21118854.	5	21181414	0.000314937
Germination index	tropical japonica	SNP-5.21373374.	5	21435934	0.000700093
Germination index	tropical japonica	SNP-5.21388788.	5	21451348	0.000168531
Germination index	tropical japonica	SNP-5.21421929.	5	21484489	3.55642e-05
Germination index	tropical japonica	SNP-5.21422903.	5	21485463	0.000375698
Germination index	tropical japonica	SNP-5.22238858.	5	22301418	0.000921099
Germination index	tropical japonica	SNP-5.23944118.	5	24006699	0.000390606
Germination index	tropical japonica	SNP-5.24592735.	5	24655316	7.23407e-05
Germination index	tropical japonica	SNP-5.25144010.	5	25206590	2.81911e-05
Germination index	tropical japonica	SNP-5.25374233.	5	25436813	0.000873353
Germination index	tropical japonica	SNP-5.26964185.	5	27026830	9.35174e-06
Germination index	tropical japonica	SNP-5.26969622.	5	27032267	0.000826904
Germination index	tropical japonica	SNP-5.27843939.	5	27906583	8.2776e-06
Germination index	tropical japonica	SNP-6.2229651.	6	2230651	0.000238707
Germination index	tropical japonica	SNP-6.2749394.	6	2750394	0.000438616
Germination index	tropical japonica	SNP-6.5924550.	6	5925550	0.000973647
Germination index	tropical japonica	SNP-6.6879843.	6	6880843	0.000289286
Germination index	tropical japonica	SNP-6.8263404.	6	8264404	0.000866693
Germination index	tropical japonica	SNP-6.10823616.	6	10824616	0.00050449
Germination index	tropical japonica	SNP-6.13145368.	6	13146368	3.86253e-05
Germination index	tropical japonica	SNP-6.14150281.	6	14151281	0.000385181
Germination index	tropical japonica	SNP-6.14401885.	6	14402885	0.000269772
Germination index	tropical japonica	SNP-6.15015049.	6	15016049	0.000997907
Germination index	tropical japonica	SNP-6.15085852.	6	15086852	0.000479497
Germination index	tropical japonica	SNP-6.16383107.	6	16384106	6.51863e-05
Germination index	tropical japonica	SNP-6.19650818.	6	19651816	0.000670203
Germination index	tropical japonica	SNP-6.20569651.	6	20570649	0.000511302
Germination index	tropical japonica	SNP-6.22676315.	6	22677313	4.3238e-05
Germination index	tropical japonica	SNP-6.24623501.	6	24624499	6.11456e-06
Germination index	tropical japonica	SNP-6.24847937.	6	24848935	1.66583e-05
Germination index	tropical japonica	SNP-6.25695101.	6	25696099	0.000785334
Germination index	tropical japonica	SNP-6.30048471.	6	30049470	0.000327165
Germination index	tropical japonica	SNP-6.31146707.	6	31147706	0.000343343
Germination index	tropical japonica	SNP-7.4753869.	7	4754869	7.85902e-05
Germination index	tropical japonica	SNP-7.4877292.	7	4878292	0.000421976
Germination index	tropical japonica	SNP-7.9711639.	7	9712634	0.000356088
Germination index	tropical japonica	SNP-7.10291342.	7	10292337	0.00010984
Germination index	tropical japonica	SNP-7.10361057.	7	10362052	0.000968406
Germination index	tropical japonica	SNP-7.10463318.	7	10464313	0.000951814
Germination index	tropical japonica	SNP-7.10484637.	7	10485632	0.00045048
Germination index	tropical japonica	SNP-7.10524477.	7	10525472	0.00010247
Germination index	tropical japonica	SNP-7.10596777.	7	10597772	0.000245061
Germination index	tropical japonica	SNP-7.10646198.	7	10647193	0.000816048
Germination index	tropical japonica	SNP-7.10646333.	7	10647328	0.000326108
Germination index	tropical japonica	SNP-7.10901096.	7	10902091	0.000162603
Germination index	tropical japonica	SNP-7.12118018.	7	12119013	0.0003482
Germination index	tropical japonica	SNP-7.12342292.	7	12343286	0.000863403
Germination index	tropical japonica	SNP-7.12378385.	7	12379379	7.04751e-05
Germination index	tropical japonica	SNP-7.13210683.	7	13211677	8.20892e-05
Germination index	tropical japonica	SNP-7.13286056.	7	13287050	0.000417126
Germination index	tropical japonica	SNP-7.13358814.	7	13359808	4.00798e-06
Germination index	tropical japonica	SNP-7.13738033.	7	13739027	0.00029499
Germination index	tropical japonica	SNP-7.13815635.	7	13816629	0.000145879
Germination index	tropical japonica	SNP-7.14270019.	7	14271013	0.000911498
Germination index	tropical japonica	SNP-7.14426510.	7	14427504	0.000217933
Germination index	tropical japonica	SNP-7.14696872.	7	14697866	0.000896894
Germination index	tropical japonica	SNP-7.15051519.	7	15052513	0.000590359
Germination index	tropical japonica	SNP-7.15149935.	7	15150929	0.000804637
Germination index	tropical japonica	SNP-7.17521249.	7	17522243	0.000956403
Germination index	tropical japonica	SNP-7.20760441.	7	20761435	0.000856027
Germination index	tropical japonica	SNP-7.27859348.	7	27860342	0.00033089
Germination index	tropical japonica	SNP-7.27931392.	7	27932386	0.00038534
Germination index	tropical japonica	SNP-7.27931556.	7	27932550	0.00047456
Germination index	tropical japonica	SNP-7.27945731.	7	27946725	7.06354e-05
Germination index	tropical japonica	SNP-7.28189448.	7	28190442	0.000608726
Germination index	tropical japonica	SNP-7.28304417.	7	28305410	0.000168992
Germination index	tropical japonica	SNP-7.28668589.	7	28669582	0.000387899
Germination index	tropical japonica	SNP-7.29056122.	7	29057115	0.000186576
Germination index	tropical japonica	SNP-7.29647134.	7	29648127	0.000406582
Germination index	tropical japonica	SNP-8.2375409.	8	2376407	0.0002931
Germination index	tropical japonica	SNP-8.6141473.	8	6142469	1.09821e-06
Germination index	tropical japonica	SNP-8.7515040.	8	7516036	0.000761614
Germination index	tropical japonica	SNP-8.9622111.	8	9623108	0.000968765
Germination index	tropical japonica	SNP-8.10517558.	8	10518555	0.000691928
Germination index	tropical japonica	SNP-8.11982116.	8	11983112	0.000926462
Germination index	tropical japonica	SNP-8.13354461.	8	13356907	2.31853e-05
Germination index	tropical japonica	SNP-8.19114617.	8	19117331	0.000857659
Germination index	tropical japonica	SNP-8.21618436.	8	21621150	0.00062035
Germination index	tropical japonica	SNP-8.22921024.	8	22923738	0.000595932
Germination index	tropical japonica	SNP-8.23314232.	8	23316946	0.00021961
Germination index	tropical japonica	SNP-8.23583338.	8	23586053	3.46387e-05
Germination index	tropical japonica	SNP-9.954760.	9	955761	0.000279572
Germination index	tropical japonica	SNP-9.2145274.	9	2146275	3.77703e-05
Germination index	tropical japonica	SNP-9.2390014.	9	2391015	6.54193e-05
Germination index	tropical japonica	SNP-9.3567149.	9	3568150	0.000608157
Germination index	tropical japonica	SNP-9.17133679.	9	17134681	3.4241e-05
Germination index	tropical japonica	SNP-9.21073473.	9	21073955	0.000269499
Germination index	tropical japonica	SNP-10.1989551.	10	1990575	0.000360175
Germination index	tropical japonica	SNP-10.2020277.	10	2021301	0.00025697
Germination index	tropical japonica	SNP-10.6856081.	10	6840459	0.000184419
Germination index	tropical japonica	SNP-10.6952478.	10	6936856	0.000958218
Germination index	tropical japonica	SNP-10.7127019.	10	7111397	1.13727e-06
Germination index	tropical japonica	SNP-10.9117235.	10	9188415	0.00049506
Germination index	tropical japonica	SNP-10.9166187.	10	9237367	2.31178e-06
Germination index	tropical japonica	SNP-10.9745098.	10	9816278	0.000994905
Germination index	tropical japonica	SNP-10.10094264.	10	10165444	0.000585708
Germination index	tropical japonica	SNP-10.10096759.	10	10167939	0.000528101
Germination index	tropical japonica	SNP-10.10186190.	10	10257370	0.000231761
Germination index	tropical japonica	SNP-10.10264057.	10	10335237	0.000815612
Germination index	tropical japonica	SNP-10.14724026.	10	14795261	0.00025478
Germination index	tropical japonica	SNP-10.18469932.	10	18541376	0.000229987
Germination index	tropical japonica	SNP-10.19358148.	10	19429594	7.74861e-05
Germination index	tropical japonica	SNP-10.20041272.	10	20112775	0.000313115
Germination index	tropical japonica	SNP-11.12007819.	11	12013503	0.000102302
Germination index	tropical japonica	SNP-11.12587726.	11	13051406	0.000791294
Germination index	tropical japonica	SNP-11.13369150.	11	13832830	0.000732181
Germination index	tropical japonica	SNP-11.18038875.	11	18505018	4.66846e-05
Germination index	tropical japonica	SNP-11.19539824.	11	20005902	0.000200907
Germination index	tropical japonica	SNP-11.19705182.	11	20171261	0.000293694
Germination index	tropical japonica	SNP-12.215838.	12	216839	0.000702983
Germination index	tropical japonica	SNP-12.951636.	12	952637	0.000210505
Germination index	tropical japonica	SNP-12.1027486.	12	1028487	0.000717252
Germination index	tropical japonica	SNP-12.3286420.	12	3287418	0.000348189
Germination index	tropical japonica	SNP-12.3330235.	12	3331233	8.26126e-05
Germination index	tropical japonica	SNP-12.3770894.	12	3771896	0.000505154
Germination index	tropical japonica	SNP-12.8812706.	12	8815300	2.22122e-05
Germination index	tropical japonica	SNP-12.10952243.	12	10954878	0.000511111
Germination index	tropical japonica	SNP-12.13095820.	12	13098482	0.000801246
Germination index	tropical japonica	SNP-12.13468922.	12	13471585	0.000630444
Germination index	tropical japonica	SNP-12.14308724.	12	14311385	0.000332003
Germination index	tropical japonica	SNP-12.14529997.	12	14532657	0.000551204
Germination index	tropical japonica	SNP-12.14744171.	12	14746831	0.000901164
Germination index	tropical japonica	SNP-12.15187645.	12	15190312	6.21631e-05
Germination index	tropical japonica	SNP-12.18082585.	12	18111150	0.000112672
Germination index	tropical japonica	SNP-12.20316703.	12	20345262	0.000893865
Germination index	tropical japonica	SNP-12.21801346.	12	21834800	0.000314406
Germination index	tropical japonica	SNP-12.23656154.	12	23689702	0.000282767
Germination index	tropical japonica	SNP-12.23669463.	12	23703011	0.000731079
Germination index	tropical japonica	SNP-12.24540696.	12	24574243	8.56757e-06
Germination index	tropical japonica	SNP-12.26884547.	12	26918149	0.000798446

## Sheet: PercentSterility
Trait	Subpopulation group	SNP-Name	Chromo-some	SNP position (bp)	p-value
Percent sterility	JAPONICA	SNP-1.2080216.	1	2081217	0.00079821
Percent sterility	JAPONICA	SNP-1.6383199.	1	6384200	0.000754892
Percent sterility	JAPONICA	SNP-1.10647969.	1	10648994	0.0004112
Percent sterility	JAPONICA	SNP-1.17970433.	1	17971480	0.000492184
Percent sterility	JAPONICA	SNP-1.19162628.	1	19163674	0.000149624
Percent sterility	JAPONICA	SNP-1.20223382.	1	20224428	0.000979895
Percent sterility	JAPONICA	SNP-1.23022922.	1	23023967	0.000117481
Percent sterility	JAPONICA	SNP-1.27149935.	1	27150980	0.000132218
Percent sterility	JAPONICA	SNP-1.31908807.	1	31909852	0.000300593
Percent sterility	JAPONICA	SNP-1.34849157.	1	34850201	0.000900589
Percent sterility	JAPONICA	SNP-2.18725608.	2	18731478	0.000422085
Percent sterility	JAPONICA	SNP-2.18739919.	2	18745789	0.000694372
Percent sterility	JAPONICA	SNP-2.18750587.	2	18756457	0.000413718
Percent sterility	JAPONICA	SNP-2.18754533.	2	18760403	0.000724147
Percent sterility	JAPONICA	SNP-2.19265736.	2	19271605	0.00081448
Percent sterility	JAPONICA	SNP-2.19314407.	2	19320276	0.000361116
Percent sterility	JAPONICA	SNP-2.19338575.	2	19344444	0.000368657
Percent sterility	JAPONICA	SNP-2.19358567.	2	19364436	0.000777746
Percent sterility	JAPONICA	SNP-2.19376003.	2	19381872	0.000168873
Percent sterility	JAPONICA	SNP-2.19388015.	2	19393884	0.000599353
Percent sterility	JAPONICA	SNP-2.19418359.	2	19424228	0.000224979
Percent sterility	JAPONICA	SNP-2.19420084.	2	19425953	3.16054e-05
Percent sterility	JAPONICA	SNP-2.19421819.	2	19427688	0.000148994
Percent sterility	JAPONICA	SNP-2.21558580.	2	21564450	5.42695e-06
Percent sterility	JAPONICA	SNP-2.22408790.	2	22414660	0.000713762
Percent sterility	JAPONICA	SNP-2.22412121.	2	22417991	0.00057644
Percent sterility	JAPONICA	SNP-2.22532773.	2	22538643	0.000203237
Percent sterility	JAPONICA	SNP-2.22552242.	2	22558112	0.000287986
Percent sterility	JAPONICA	SNP-2.22555590.	2	22561460	0.0009465
Percent sterility	JAPONICA	SNP-2.24281423.	2	24287293	0.000289582
Percent sterility	JAPONICA	SNP-2.24282975.	2	24288845	0.000438015
Percent sterility	JAPONICA	SNP-2.24750066.	2	24755936	0.000939974
Percent sterility	JAPONICA	SNP-2.35316493.	2	35322363	0.000953201
Percent sterility	JAPONICA	SNP-3.5621606.	3	5622607	0.000818835
Percent sterility	JAPONICA	SNP-3.6610712.	3	6611713	0.000956508
Percent sterility	JAPONICA	SNP-3.6885196.	3	6886199	2.95338e-05
Percent sterility	JAPONICA	SNP-3.6898304.	3	6899307	0.000842008
Percent sterility	JAPONICA	SNP-3.9831112.	3	9832177	0.000408672
Percent sterility	JAPONICA	SNP-3.9856355.	3	9857420	0.000485742
Percent sterility	JAPONICA	SNP-3.17228651.	3	17229842	0.000635635
Percent sterility	JAPONICA	SNP-3.19212511.	3	19213752	0.000977019
Percent sterility	JAPONICA	SNP-3.21259004.	3	21260495	0.000697741
Percent sterility	JAPONICA	SNP-3.24069336.	3	24071258	0.000340084
Percent sterility	JAPONICA	SNP-3.24226557.	3	24228479	9.4729e-05
Percent sterility	JAPONICA	SNP-3.27513449.	3	27520397	0.000868761
Percent sterility	JAPONICA	SNP-3.27751189.	3	27758137	0.00097487
Percent sterility	JAPONICA	SNP-3.29568511.	3	29575472	0.000399549
Percent sterility	JAPONICA	SNP-3.31997421.	3	32004545	0.00023196
Percent sterility	JAPONICA	SNP-4.2082427.	4	2086834	0.000844795
Percent sterility	JAPONICA	SNP-4.5190420.	4	5194980	0.00092929
Percent sterility	JAPONICA	SNP-4.12124083.	4	12133373	0.000978451
Percent sterility	JAPONICA	SNP-4.12821680.	4	12830972	0.00032382
Percent sterility	JAPONICA	SNP-4.20593640.	4	20765598	0.00076449
Percent sterility	JAPONICA	SNP-4.24011578.	4	24196718	9.57306e-06
Percent sterility	JAPONICA	SNP-4.24542228.	4	24727368	8.64939e-05
Percent sterility	JAPONICA	SNP-4.32960989.	4	33146102	0.000185061
Percent sterility	JAPONICA	SNP-5.11488446.	5	11488517	0.000431537
Percent sterility	JAPONICA	SNP-5.11767208.	5	11767279	0.000611922
Percent sterility	JAPONICA	SNP-5.12820799.	5	12877878	0.000535703
Percent sterility	JAPONICA	SNP-5.13515893.	5	13573347	0.000803191
Percent sterility	JAPONICA	SNP-5.16925375.	5	16985735	0.000772758
Percent sterility	JAPONICA	SNP-5.17261484.	5	17321842	0.000654921
Percent sterility	JAPONICA	SNP-5.23486048.	5	23548628	0.000825072
Percent sterility	JAPONICA	SNP-5.24969153.	5	25031739	0.00017607
Percent sterility	JAPONICA	SNP-5.25841018.	5	25903598	5.28002e-05
Percent sterility	JAPONICA	SNP-5.27597919.	5	27660563	0.000691523
Percent sterility	JAPONICA	SNP-5.29060324.	5	29122970	0.000960696
Percent sterility	JAPONICA	SNP-5.29844960.	5	29907606	0.0003018
Percent sterility	JAPONICA	SNP-6.2540280.	6	2541280	0.00088277
Percent sterility	JAPONICA	SNP-6.6516088.	6	6517088	0.000851596
Percent sterility	JAPONICA	SNP-6.6986125.	6	6987125	0.000856325
Percent sterility	JAPONICA	SNP-6.8312556.	6	8313556	0.000781691
Percent sterility	JAPONICA	SNP-6.8329313.	6	8330313	0.00057505
Percent sterility	JAPONICA	SNP-6.8337452.	6	8338452	0.00076999
Percent sterility	JAPONICA	SNP-6.8338606.	6	8339606	0.000760835
Percent sterility	JAPONICA	SNP-6.8771617.	6	8772617	0.000272361
Percent sterility	JAPONICA	SNP-6.10838152.	6	10839152	0.000670225
Percent sterility	JAPONICA	SNP-6.10858691.	6	10859691	0.000855267
Percent sterility	JAPONICA	SNP-6.10860002.	6	10861002	0.0002281
Percent sterility	JAPONICA	SNP-6.10867084.	6	10868084	0.000387002
Percent sterility	JAPONICA	SNP-6.11376167.	6	11377167	0.000916379
Percent sterility	JAPONICA	SNP-6.12911836.	6	12912836	8.81459e-06
Percent sterility	JAPONICA	SNP-6.13297661.	6	13298661	0.000808024
Percent sterility	JAPONICA	SNP-6.13418700.	6	13419700	0.000173722
Percent sterility	JAPONICA	SNP-6.13462884.	6	13463884	0.00055517
Percent sterility	JAPONICA	SNP-6.13466199.	6	13467199	1.36007e-05
Percent sterility	JAPONICA	SNP-6.13476930.	6	13477930	0.000114599
Percent sterility	JAPONICA	SNP-6.13530732.	6	13531732	0.000566632
Percent sterility	JAPONICA	SNP-6.13556606.	6	13557606	0.000259294
Percent sterility	JAPONICA	SNP-6.13779214.	6	13780214	0.000592564
Percent sterility	JAPONICA	SNP-6.14026904.	6	14027904	2.98066e-05
Percent sterility	JAPONICA	SNP-6.14064078.	6	14065078	0.000690467
Percent sterility	JAPONICA	SNP-6.14091224.	6	14092224	0.000384615
Percent sterility	JAPONICA	SNP-6.14110368.	6	14111368	0.00089231
Percent sterility	JAPONICA	SNP-6.14175511.	6	14176511	0.000750997
Percent sterility	JAPONICA	SNP-6.14178716.	6	14179716	0.000336181
Percent sterility	JAPONICA	SNP-6.14491953.	6	14492953	0.0004523
Percent sterility	JAPONICA	SNP-6.14519587.	6	14520587	0.00018425
Percent sterility	JAPONICA	SNP-6.14604458.	6	14605458	0.000346524
Percent sterility	JAPONICA	SNP-6.14612587.	6	14613587	0.000910742
Percent sterility	JAPONICA	SNP-6.14709147.	6	14710147	0.000142422
Percent sterility	JAPONICA	SNP-6.14751498.	6	14752498	0.000608055
Percent sterility	JAPONICA	SNP-6.14773067.	6	14774067	6.08056e-05
Percent sterility	JAPONICA	SNP-6.14865837.	6	14866837	0.000662709
Percent sterility	JAPONICA	SNP-6.14894410.	6	14895410	0.000429022
Percent sterility	JAPONICA	SNP-6.15094414.	6	15095414	0.000149648
Percent sterility	JAPONICA	SNP-6.15271911.	6	15272911	0.000122488
Percent sterility	JAPONICA	SNP-6.15312928.	6	15313928	0.000804956
Percent sterility	JAPONICA	SNP-6.15386508.	6	15387508	0.000578572
Percent sterility	JAPONICA	SNP-6.15406600.	6	15407600	0.000977332
Percent sterility	JAPONICA	SNP-6.15563098.	6	15564097	0.000939791
Percent sterility	JAPONICA	SNP-6.15626371.	6	15627370	0.000476361
Percent sterility	JAPONICA	SNP-6.15670133.	6	15671132	0.000868406
Percent sterility	JAPONICA	SNP-6.15743984.	6	15744983	0.000142245
Percent sterility	JAPONICA	SNP-6.15805755.	6	15806754	0.000379228
Percent sterility	JAPONICA	SNP-6.15806547.	6	15807546	0.000711828
Percent sterility	JAPONICA	SNP-6.16005726.	6	16006725	0.00063039
Percent sterility	JAPONICA	SNP-6.16133580.	6	16134579	0.000988807
Percent sterility	JAPONICA	SNP-6.16490060.	6	16491059	0.000319304
Percent sterility	JAPONICA	SNP-6.16653322.	6	16654321	0.000709845
Percent sterility	JAPONICA	SNP-6.16657583.	6	16658582	0.000160805
Percent sterility	JAPONICA	SNP-6.16683094.	6	16684093	0.000937516
Percent sterility	JAPONICA	SNP-6.16699054.	6	16700053	0.000858386
Percent sterility	JAPONICA	SNP-6.16764246.	6	16765245	0.00016995
Percent sterility	JAPONICA	SNP-6.17068255.	6	17069253	0.000933772
Percent sterility	JAPONICA	SNP-6.17124618.	6	17125616	0.000352156
Percent sterility	JAPONICA	SNP-6.17139146.	6	17140144	0.000783533
Percent sterility	JAPONICA	SNP-6.17354722.	6	17355720	0.000554566
Percent sterility	JAPONICA	SNP-6.18532011.	6	18533009	0.000353293
Percent sterility	JAPONICA	SNP-6.19464586.	6	19465584	0.000363554
Percent sterility	JAPONICA	SNP-6.20266848.	6	20267846	0.00023142
Percent sterility	JAPONICA	SNP-6.22044844.	6	22045842	3.24443e-05
Percent sterility	JAPONICA	SNP-6.22529809.	6	22530807	0.000420711
Percent sterility	JAPONICA	SNP-6.22529955.	6	22530953	0.000593259
Percent sterility	JAPONICA	SNP-6.22677093.	6	22678091	0.000502411
Percent sterility	JAPONICA	SNP-6.23832411.	6	23833409	0.000733917
Percent sterility	JAPONICA	SNP-6.29164910.	6	29165909	0.000618477
Percent sterility	JAPONICA	SNP-6.30114955.	6	30115954	0.000886319
Percent sterility	JAPONICA	SNP-6.30527997.	6	30528996	0.00095149
Percent sterility	JAPONICA	SNP-6.30889503.	6	30890502	0.000441148
Percent sterility	JAPONICA	SNP-7.4743028.	7	4744028	0.000447148
Percent sterility	JAPONICA	SNP-7.7558809.	7	7559805	0.000888555
Percent sterility	JAPONICA	SNP-7.7733246.	7	7734242	0.000535683
Percent sterility	JAPONICA	SNP-7.8909685.	7	8910680	0.000394486
Percent sterility	JAPONICA	SNP-7.9543968.	7	9544963	0.000277838
Percent sterility	JAPONICA	SNP-7.12296221.	7	12297215	4.9932e-05
Percent sterility	JAPONICA	SNP-7.13712700.	7	13713694	3.79216e-05
Percent sterility	JAPONICA	SNP-7.13767617.	7	13768611	0.00040967
Percent sterility	JAPONICA	SNP-7.14043014.	7	14044008	0.00039437
Percent sterility	JAPONICA	SNP-7.14084115.	7	14085109	0.000903748
Percent sterility	JAPONICA	SNP-7.14089293.	7	14090287	0.000730839
Percent sterility	JAPONICA	SNP-7.14107443.	7	14108437	0.000875999
Percent sterility	JAPONICA	SNP-7.14107626.	7	14108620	2.50816e-05
Percent sterility	JAPONICA	SNP-7.14188734.	7	14189728	0.000954592
Percent sterility	JAPONICA	SNP-7.14193761.	7	14194755	0.000637492
Percent sterility	JAPONICA	SNP-7.14315352.	7	14316346	3.43973e-05
Percent sterility	JAPONICA	SNP-7.14394017.	7	14395011	9.3886e-05
Percent sterility	JAPONICA	SNP-7.14404265.	7	14405259	0.000806237
Percent sterility	JAPONICA	SNP-7.14422784.	7	14423778	0.000995919
Percent sterility	JAPONICA	SNP-7.14423885.	7	14424879	0.000321021
Percent sterility	JAPONICA	SNP-7.14448527.	7	14449521	0.000899772
Percent sterility	JAPONICA	SNP-7.14449623.	7	14450617	0.000696581
Percent sterility	JAPONICA	SNP-7.14470045.	7	14471039	0.000581975
Percent sterility	JAPONICA	SNP-7.17851511.	7	17852505	0.000820994
Percent sterility	JAPONICA	SNP-7.18812531.	7	18813525	0.000838495
Percent sterility	JAPONICA	SNP-7.18954749.	7	18955743	0.000574294
Percent sterility	JAPONICA	SNP-7.19064024.	7	19065018	0.000911669
Percent sterility	JAPONICA	SNP-7.19082707.	7	19083701	0.00078025
Percent sterility	JAPONICA	SNP-7.21515026.	7	21516020	0.000908778
Percent sterility	JAPONICA	SNP-7.26050329.	7	26051324	0.000987929
Percent sterility	JAPONICA	SNP-8.1951707.	8	1952705	5.72495e-05
Percent sterility	JAPONICA	SNP-8.5071420.	8	5072418	0.000784478
Percent sterility	JAPONICA	SNP-8.5817820.	8	5818818	0.000260564
Percent sterility	JAPONICA	SNP-8.6364973.	8	6365969	0.000655551
Percent sterility	JAPONICA	SNP-8.8303422.	8	8304419	0.000216625
Percent sterility	JAPONICA	SNP-8.9996441.	8	9997438	0.000928042
Percent sterility	JAPONICA	SNP-8.10042235.	8	10043232	0.000397478
Percent sterility	JAPONICA	SNP-8.14034073.	8	14036788	0.000849826
Percent sterility	JAPONICA	SNP-8.15691711.	8	15694426	0.000994317
Percent sterility	JAPONICA	SNP-8.15967043.	8	15969758	0.00079466
Percent sterility	JAPONICA	SNP-8.20623140.	8	20625854	0.000741217
Percent sterility	JAPONICA	SNP-8.23721319.	8	23724034	0.000594203
Percent sterility	JAPONICA	SNP-8.26589757.	8	26592472	0.000644932
Percent sterility	JAPONICA	SNP-9.873597.	9	874598	2.66763e-05
Percent sterility	JAPONICA	SNP-9.1175319.	9	1176320	0.000658969
Percent sterility	JAPONICA	SNP-9.3411517.	9	3412518	5.86979e-05
Percent sterility	JAPONICA	SNP-9.3985344.	9	3986345	0.000472903
Percent sterility	JAPONICA	SNP-9.14307402.	9	14308404	0.000647998
Percent sterility	JAPONICA	SNP-9.16603687.	9	16604689	0.000838808
Percent sterility	JAPONICA	SNP-9.20142210.	9	20142692	0.000212687
Percent sterility	JAPONICA	SNP-9.20163391.	9	20163873	0.00079691
Percent sterility	JAPONICA	SNP-9.20421644.	9	20422126	0.000456849
Percent sterility	JAPONICA	SNP-10.8882768.	10	8953908	0.000794658
Percent sterility	JAPONICA	SNP-10.9043642.	10	9114782	0.000286026
Percent sterility	JAPONICA	SNP-10.9126278.	10	9197458	0.000773269
Percent sterility	JAPONICA	SNP-10.12774442.	10	12845628	0.000826734
Percent sterility	JAPONICA	SNP-10.14858666.	10	14929901	0.000937152
Percent sterility	JAPONICA	SNP-10.15403165.	10	15474398	7.32575e-05
Percent sterility	JAPONICA	SNP-10.18807353.	10	18878798	0.000124599
Percent sterility	JAPONICA	SNP-10.19262261.	10	19333707	0.000239277
Percent sterility	JAPONICA	SNP-10.20333243.	10	20404765	0.000811881
Percent sterility	JAPONICA	SNP-10.21706970.	10	21778495	0.000169457
Percent sterility	JAPONICA	SNP-11.1602414.	11	1603414	0.000902744
Percent sterility	JAPONICA	SNP-11.3361245.	11	3365343	0.000822153
Percent sterility	JAPONICA	SNP-11.3675035.	11	3679134	0.000852266
Percent sterility	JAPONICA	SNP-11.8310162.	11	8315553	0.000640771
Percent sterility	JAPONICA	SNP-11.13850101.	11	14313781	0.000613984
Percent sterility	JAPONICA	SNP-11.20179143.	11	20645223	0.000966671
Percent sterility	JAPONICA	SNP-11.21274025.	11	21740149	0.000679998
Percent sterility	JAPONICA	SNP-11.23173263.	11	23639394	0.000843031
Percent sterility	JAPONICA	SNP-11.24238269.	11	24704430	0.000985495
Percent sterility	JAPONICA	SNP-11.24292512.	11	24758673	0.000907202
Percent sterility	JAPONICA	SNP-11.24325058.	11	24791219	0.000946704
Percent sterility	JAPONICA	SNP-11.24563957.	11	25030118	0.000645748
Percent sterility	JAPONICA	SNP-11.24573131.	11	25039292	0.000946149
Percent sterility	JAPONICA	SNP-11.24647535.	11	25113696	0.000698688
Percent sterility	JAPONICA	SNP-11.27331370.	11	27802985	0.000379752
Percent sterility	JAPONICA	SNP-12.395419.	12	396420	0.000853558
Percent sterility	JAPONICA	SNP-12.3160978.	12	3161976	0.000563711
Percent sterility	JAPONICA	SNP-12.3224102.	12	3225100	0.000265326
Percent sterility	JAPONICA	SNP-12.4454230.	12	4455243	0.000985343
Percent sterility	JAPONICA	SNP-12.7110459.	12	7111570	0.000901069
Percent sterility	JAPONICA	SNP-12.7231902.	12	7234507	0.000653596
Percent sterility	JAPONICA	SNP-12.7240731.	12	7243334	0.000416913
Percent sterility	JAPONICA	SNP-12.7345185.	12	7347779	0.000593595
Percent sterility	JAPONICA	SNP-12.7472028.	12	7474623	0.000173465
Percent sterility	JAPONICA	SNP-12.8874614.	12	8877207	0.000123197
Percent sterility	JAPONICA	SNP-12.9087773.	12	9090365	0.000918617
Percent sterility	JAPONICA	SNP-12.10729942.	12	10732530	0.000141945
Percent sterility	JAPONICA	SNP-12.12457508.	12	12460170	0.000488569
Percent sterility	JAPONICA	SNP-12.12461028.	12	12463690	0.000776114
Percent sterility	JAPONICA	SNP-12.12832806.	12	12835468	0.000509233
Percent sterility	JAPONICA	SNP-12.13279395.	12	13282058	8.64142e-05
Percent sterility	JAPONICA	SNP-12.13987605.	12	13990266	0.000677642
Percent sterility	JAPONICA	SNP-12.14279160.	12	14281821	0.000842264
Percent sterility	JAPONICA	SNP-12.14387365.	12	14390025	0.000746216
Percent sterility	JAPONICA	SNP-12.14603088.	12	14605749	0.000411031
Percent sterility	JAPONICA	SNP-12.16156903.	12	16159608	0.00080773
Percent sterility	JAPONICA	SNP-12.18155038.	12	18183603	0.000187578
Percent sterility	JAPONICA	SNP-12.23982000.	12	24015548	0.000830482
Percent sterility	JAPONICA	SNP-12.24522851.	12	24556398	0.000520419
Percent sterility	JAPONICA	SNP-12.24870100.	12	24903647	0.000412785
Percent sterility	JAPONICA	SNP-12.26134431.	12	26168038	0.000531715
Percent sterility	JAPONICA	SNP-12.27296318.	12	27329919	0.00012506

## Sheet: SeedWgt per panicle
Trait	Subpopulation group	SNP-Name	Chromo-some	SNP position (bp)	p-value
SWPan	JAPONICA	SNP-1.2087152.	1	2088153	0.000933243
SWPan	JAPONICA	SNP-1.2089609.	1	2090610	0.000763076
SWPan	JAPONICA	SNP-1.3182999.	1	3184000	0.000810279
SWPan	JAPONICA	SNP-1.3234985.	1	3235986	0.000490594
SWPan	JAPONICA	SNP-1.3235782.	1	3236783	0.000140875
SWPan	JAPONICA	SNP-1.3240761.	1	3241762	0.000499115
SWPan	JAPONICA	SNP-1.3250462.	1	3251463	0.000545842
SWPan	JAPONICA	SNP-1.3298408.	1	3299409	0.000597052
SWPan	JAPONICA	SNP-1.3308216.	1	3309217	0.000937454
SWPan	JAPONICA	SNP-1.3450810.	1	3451811	4.28523e-05
SWPan	JAPONICA	SNP-1.5073659.	1	5074660	0.000609782
SWPan	JAPONICA	SNP-1.5087466.	1	5088467	0.000859719
SWPan	JAPONICA	SNP-1.5195547.	1	5196548	0.00052408
SWPan	JAPONICA	SNP-1.5362852.	1	5363853	0.00011182
SWPan	JAPONICA	SNP-1.7749831.	1	7750832	0.000330113
SWPan	JAPONICA	SNP-1.7750158.	1	7751159	0.000856435
SWPan	JAPONICA	SNP-1.10675924.	1	10676949	0.000775217
SWPan	JAPONICA	SNP-1.14773228.	1	14774255	0.000741339
SWPan	JAPONICA	SNP-1.15450600.	1	15451627	0.000721406
SWPan	JAPONICA	SNP-1.15553332.	1	15554359	0.000640057
SWPan	JAPONICA	SNP-1.15637146.	1	15638173	0.000669297
SWPan	JAPONICA	SNP-1.16937130.	1	16938177	0.00092269
SWPan	JAPONICA	SNP-1.17448691.	1	17449738	0.000845142
SWPan	JAPONICA	SNP-1.17598784.	1	17599831	0.000867748
SWPan	JAPONICA	SNP-1.17887945.	1	17888992	0.000976539
SWPan	JAPONICA	SNP-1.18045626.	1	18046673	0.000640057
SWPan	JAPONICA	SNP-1.18574101.	1	18575148	0.00067152
SWPan	JAPONICA	SNP-1.18721306.	1	18722353	0.000922445
SWPan	JAPONICA	SNP-1.22237777.	1	22238823	0.000495801
SWPan	JAPONICA	SNP-1.22242070.	1	22243116	0.00093547
SWPan	JAPONICA	SNP-1.22286415.	1	22287461	0.000332587
SWPan	JAPONICA	SNP-1.23465198.	1	23466243	0.000606972
SWPan	JAPONICA	SNP-1.24198072.	1	24199117	8.23322e-05
SWPan	JAPONICA	SNP-1.40401836.	1	40402880	0.000523984
SWPan	JAPONICA	SNP-1.42029044.	1	42030088	0.000277534
SWPan	JAPONICA	SNP-1.42036815.	1	42037859	0.000928491
SWPan	JAPONICA	SNP-1.42427537.	1	42428582	0.000802635
SWPan	JAPONICA	SNP-1.43014929.	1	43015974	0.00019955
SWPan	JAPONICA	SNP-1.43020079.	1	43021124	0.000820223
SWPan	JAPONICA	SNP-1.43020423.	1	43021468	0.000410717
SWPan	JAPONICA	SNP-1.43038349.	1	43039394	0.000639004
SWPan	JAPONICA	SNP-1.43042962.	1	43044007	0.000502156
SWPan	JAPONICA	SNP-1.43043421.	1	43044466	0.000250534
SWPan	JAPONICA	SNP-1.43047305.	1	43048350	0.000139956
SWPan	JAPONICA	SNP-1.43058074.	1	43059119	0.000502156
SWPan	JAPONICA	SNP-1.43075707.	1	43076752	0.000759834
SWPan	JAPONICA	SNP-1.43092159.	1	43093204	0.000397023
SWPan	JAPONICA	SNP-1.43104618.	1	43105663	0.000472492
SWPan	JAPONICA	SNP-1.43116708.	1	43117753	0.000812808
SWPan	JAPONICA	SNP-1.43119248.	1	43120293	0.000502156
SWPan	JAPONICA	SNP-1.43135562.	1	43136607	0.000806762
SWPan	JAPONICA	SNP-1.43136492.	1	43137537	0.000502156
SWPan	JAPONICA	SNP-1.43139287.	1	43140332	0.000412115
SWPan	JAPONICA	SNP-1.43139516.	1	43140561	0.000502156
SWPan	JAPONICA	SNP-1.43142999.	1	43144044	0.000271877
SWPan	JAPONICA	SNP-1.43145648.	1	43146693	0.000533211
SWPan	JAPONICA	SNP-1.43152974.	1	43154019	0.000283915
SWPan	JAPONICA	SNP-1.43155595.	1	43156640	0.000400151
SWPan	JAPONICA	SNP-1.43157476.	1	43158521	0.000325996
SWPan	JAPONICA	SNP-1.43158014.	1	43159059	0.000295793
SWPan	JAPONICA	SNP-1.43162487.	1	43163532	0.000502156
SWPan	JAPONICA	SNP-1.43166114.	1	43167159	0.000547073
SWPan	JAPONICA	SNP-1.43176160.	1	43177205	0.000809488
SWPan	JAPONICA	SNP-1.43176275.	1	43177320	0.000421027
SWPan	JAPONICA	SNP-1.43178474.	1	43179519	0.000735115
SWPan	JAPONICA	SNP-1.43182829.	1	43183874	0.000456606
SWPan	JAPONICA	SNP-1.43183278.	1	43184323	0.000305559
SWPan	JAPONICA	SNP-1.43183654.	1	43184699	0.000253305
SWPan	JAPONICA	SNP-1.43183922.	1	43184967	0.00034526
SWPan	JAPONICA	SNP-1.43197765.	1	43198810	0.000502156
SWPan	JAPONICA	SNP-1.43218507.	1	43219552	0.000500506
SWPan	JAPONICA	SNP-1.43232068.	1	43233113	0.000270391
SWPan	JAPONICA	SNP-2.1936111.	2	1936112	0.000451516
SWPan	JAPONICA	SNP-2.2533937.	2	2533940	0.000296712
SWPan	JAPONICA	SNP-2.3404118.	2	3404121	0.000771323
SWPan	JAPONICA	SNP-2.4552081.	2	4552085	3.46852e-05
SWPan	JAPONICA	SNP-2.6752428.	2	6752429	0.000764643
SWPan	JAPONICA	SNP-2.7114936.	2	7114937	0.000717608
SWPan	JAPONICA	SNP-2.12756856.	2	12756861	0.000775147
SWPan	JAPONICA	SNP-2.18688692.	2	18694562	0.000917159
SWPan	JAPONICA	SNP-2.18701429.	2	18707299	0.000755676
SWPan	JAPONICA	SNP-2.18723362.	2	18729232	0.000909059
SWPan	JAPONICA	SNP-2.18739919.	2	18745789	0.000609517
SWPan	JAPONICA	SNP-2.18750587.	2	18756457	0.000756044
SWPan	JAPONICA	SNP-2.18754533.	2	18760403	0.000277827
SWPan	JAPONICA	SNP-2.18762217.	2	18768087	0.00053508
SWPan	JAPONICA	SNP-2.18762925.	2	18768795	0.000409184
SWPan	JAPONICA	SNP-2.20651782.	2	20657651	0.000272463
SWPan	JAPONICA	SNP-2.20825066.	2	20830935	0.000940633
SWPan	JAPONICA	SNP-2.20996845.	2	21002714	0.000963089
SWPan	JAPONICA	SNP-2.21113114.	2	21118983	0.000813919
SWPan	JAPONICA	SNP-2.21203838.	2	21209707	0.000538992
SWPan	JAPONICA	SNP-2.21229662.	2	21235531	0.000408219
SWPan	JAPONICA	SNP-2.21427011.	2	21432880	0.000194073
SWPan	JAPONICA	SNP-2.21533544.	2	21539414	0.000194193
SWPan	JAPONICA	SNP-2.23985628.	2	23991498	0.00056098
SWPan	JAPONICA	SNP-2.24799290.	2	24805160	0.00031751
SWPan	JAPONICA	SNP-2.25017153.	2	25023023	0.000302381
SWPan	JAPONICA	SNP-2.28041081.	2	28046951	0.0003678
SWPan	JAPONICA	SNP-2.28611605.	2	28617475	0.000294316
SWPan	JAPONICA	SNP-2.28659843.	2	28665713	1.67937e-05
SWPan	JAPONICA	SNP-2.29061264.	2	29067134	0.000358688
SWPan	JAPONICA	SNP-2.29110316.	2	29116186	0.000276593
SWPan	JAPONICA	SNP-2.29182599.	2	29188469	0.000323014
SWPan	JAPONICA	SNP-2.29186643.	2	29192513	7.64113e-05
SWPan	JAPONICA	SNP-2.29190773.	2	29196643	0.000523197
SWPan	JAPONICA	SNP-2.29192550.	2	29198420	7.64113e-05
SWPan	JAPONICA	SNP-2.33022975.	2	33028845	0.000401327
SWPan	JAPONICA	SNP-2.33312190.	2	33318060	0.00070908
SWPan	JAPONICA	SNP-2.33606044.	2	33611914	0.000843011
SWPan	JAPONICA	SNP-2.34485175.	2	34491045	0.000412595
SWPan	JAPONICA	SNP-3.6480696.	3	6481697	0.000450825
SWPan	JAPONICA	SNP-3.7232909.	3	7233912	0.000325571
SWPan	JAPONICA	SNP-3.11294794.	3	11296077	0.000330045
SWPan	JAPONICA	SNP-3.11711796.	3	11713079	0.000790838
SWPan	JAPONICA	SNP-3.12920375.	3	12921658	0.000677441
SWPan	JAPONICA	SNP-3.12930087.	3	12931370	0.000852694
SWPan	JAPONICA	SNP-3.14078244.	3	14079556	6.55223e-05
SWPan	JAPONICA	SNP-3.14277869.	3	14279181	0.000277121
SWPan	JAPONICA	SNP-3.21764777.	3	21766268	0.000139796
SWPan	JAPONICA	SNP-3.30865701.	3	30872815	0.000415911
SWPan	JAPONICA	SNP-4.7980255.	4	7984987	0.000795681
SWPan	JAPONICA	SNP-4.10529991.	4	10539293	0.000795189
SWPan	JAPONICA	SNP-4.13373693.	4	13382983	0.000950499
SWPan	JAPONICA	SNP-4.14157557.	4	14166842	0.000507854
SWPan	JAPONICA	SNP-4.15696245.	4	15868213	0.000431175
SWPan	JAPONICA	SNP-4.16357446.	4	16529405	0.000747851
SWPan	JAPONICA	SNP-4.18110927.	4	18282882	0.000675192
SWPan	JAPONICA	SNP-4.20208079.	4	20380036	0.000146383
SWPan	JAPONICA	SNP-4.20224400.	4	20396357	0.00094394
SWPan	JAPONICA	SNP-4.20530771.	4	20702729	0.000372341
SWPan	JAPONICA	SNP-4.20552088.	4	20724046	0.00074789
SWPan	JAPONICA	SNP-4.23322178.	4	23507322	0.000666655
SWPan	JAPONICA	SNP-4.24011578.	4	24196718	0.000798406
SWPan	JAPONICA	SNP-4.26116110.	4	26301238	0.000845443
SWPan	JAPONICA	SNP-4.26899331.	4	27084460	2.57838e-05
SWPan	JAPONICA	SNP-4.32207751.	4	32392862	6.6876e-05
SWPan	JAPONICA	SNP-5.2120932.	5	2120959	0.000984375
SWPan	JAPONICA	SNP-5.6843229.	5	6843288	0.000232981
SWPan	JAPONICA	SNP-5.8159609.	5	8159670	0.000490492
SWPan	JAPONICA	SNP-5.9317609.	5	9317681	0.000165739
SWPan	JAPONICA	SNP-5.15869942.	5	15927436	0.000479958
SWPan	JAPONICA	SNP-5.17181487.	5	17241846	0.000165622
SWPan	JAPONICA	SNP-5.17183122.	5	17243481	0.000841398
SWPan	JAPONICA	SNP-5.17218734.	5	17279092	0.000396735
SWPan	JAPONICA	SNP-5.19403016.	5	19465533	0.000409155
SWPan	JAPONICA	SNP-5.19531801.	5	19594318	0.00051598
SWPan	JAPONICA	SNP-5.19795997.	5	19858522	0.000338735
SWPan	JAPONICA	SNP-5.26219637.	5	26282275	0.000865719
SWPan	JAPONICA	SNP-5.26778120.	5	26840763	0.000377784
SWPan	JAPONICA	SNP-5.26818655.	5	26881298	0.000345505
SWPan	JAPONICA	SNP-5.26922902.	5	26985547	0.000483361
SWPan	JAPONICA	SNP-5.26926106.	5	26988751	0.000942197
SWPan	JAPONICA	SNP-5.26956076.	5	27018721	0.000483851
SWPan	JAPONICA	SNP-5.26958800.	5	27021445	0.000370608
SWPan	JAPONICA	SNP-5.26972878.	5	27035523	0.000942905
SWPan	JAPONICA	SNP-5.26994659.	5	27057304	0.000911221
SWPan	JAPONICA	SNP-5.27132426.	5	27195071	0.000113647
SWPan	JAPONICA	SNP-5.27723835.	5	27786479	0.000770073
SWPan	JAPONICA	SNP-5.27816287.	5	27878931	0.000891392
SWPan	JAPONICA	SNP-5.27835715.	5	27898359	0.000990919
SWPan	JAPONICA	SNP-5.27843050.	5	27905694	0.000356567
SWPan	JAPONICA	SNP-5.27847253.	5	27909897	0.000908784
SWPan	JAPONICA	SNP-5.27852864.	5	27915508	0.000717494
SWPan	JAPONICA	SNP-5.28040071.	5	28102717	0.000754891
SWPan	JAPONICA	SNP-6.5388785.	6	5389785	6.2208e-05
SWPan	JAPONICA	SNP-6.5926522.	6	5927522	0.000599661
SWPan	JAPONICA	SNP-6.5934962.	6	5935962	0.000996789
SWPan	JAPONICA	SNP-6.5940494.	6	5941494	0.000587128
SWPan	JAPONICA	SNP-6.5950609.	6	5951609	0.00080308
SWPan	JAPONICA	SNP-6.5956449.	6	5957449	0.000584739
SWPan	JAPONICA	SNP-6.5962774.	6	5963774	0.000996789
SWPan	JAPONICA	SNP-6.5973942.	6	5974942	0.000488365
SWPan	JAPONICA	SNP-6.6009921.	6	6010921	0.000971184
SWPan	JAPONICA	SNP-6.6016519.	6	6017519	0.000790739
SWPan	JAPONICA	SNP-6.6175880.	6	6176880	0.000540623
SWPan	JAPONICA	SNP-6.6182770.	6	6183770	0.000473061
SWPan	JAPONICA	SNP-6.6185163.	6	6186163	0.000989062
SWPan	JAPONICA	SNP-6.6192134.	6	6193134	0.000775701
SWPan	JAPONICA	SNP-6.6192945.	6	6193945	0.000152211
SWPan	JAPONICA	SNP-6.6223357.	6	6224357	0.000336025
SWPan	JAPONICA	SNP-6.6334712.	6	6335712	0.000998421
SWPan	JAPONICA	SNP-6.13189353.	6	13190353	0.000702574
SWPan	JAPONICA	SNP-6.13191348.	6	13192348	0.000906923
SWPan	JAPONICA	SNP-6.13282781.	6	13283781	0.000931984
SWPan	JAPONICA	SNP-6.13362064.	6	13363064	0.000880397
SWPan	JAPONICA	SNP-6.13391219.	6	13392219	0.000678937
SWPan	JAPONICA	SNP-6.13462884.	6	13463884	0.000476794
SWPan	JAPONICA	SNP-6.20119358.	6	20120356	0.000667012
SWPan	JAPONICA	SNP-6.20151350.	6	20152348	0.000825668
SWPan	JAPONICA	SNP-6.20187809.	6	20188807	0.000518183
SWPan	JAPONICA	SNP-6.20551991.	6	20552989	0.000521612
SWPan	JAPONICA	SNP-6.20746839.	6	20747837	0.00088227
SWPan	JAPONICA	SNP-6.21930516.	6	21931514	0.000446873
SWPan	JAPONICA	SNP-6.22435503.	6	22436501	0.000748273
SWPan	JAPONICA	SNP-6.22677093.	6	22678091	0.000744632
SWPan	JAPONICA	SNP-6.22827513.	6	22828511	0.000686312
SWPan	JAPONICA	SNP-6.24707200.	6	24708198	0.000588029
SWPan	JAPONICA	SNP-6.24738212.	6	24739210	0.000847336
SWPan	JAPONICA	SNP-6.24748323.	6	24749321	0.000968486
SWPan	JAPONICA	SNP-6.24749110.	6	24750108	0.000895279
SWPan	JAPONICA	SNP-6.24777802.	6	24778800	0.000813789
SWPan	JAPONICA	SNP-6.24811034.	6	24812032	0.000242065
SWPan	JAPONICA	SNP-6.24811569.	6	24812567	0.000878728
SWPan	JAPONICA	SNP-6.24900816.	6	24901814	0.000391927
SWPan	JAPONICA	SNP-6.25063527.	6	25064525	0.000235964
SWPan	JAPONICA	SNP-6.25064362.	6	25065360	0.000188063
SWPan	JAPONICA	SNP-6.25154332.	6	25155330	0.000443258
SWPan	JAPONICA	SNP-7.1699574.	7	1700574	0.000932129
SWPan	JAPONICA	SNP-7.1702286.	7	1703286	0.000676129
SWPan	JAPONICA	SNP-7.1709145.	7	1710145	0.000816904
SWPan	JAPONICA	SNP-7.1759773.	7	1760773	0.000515255
SWPan	JAPONICA	SNP-7.1763533.	7	1764533	0.000809346
SWPan	JAPONICA	SNP-7.8797706.	7	8798702	0.000616044
SWPan	JAPONICA	SNP-7.9176768.	7	9177763	0.000957097
SWPan	JAPONICA	SNP-7.9543968.	7	9544963	0.000619656
SWPan	JAPONICA	SNP-7.12697905.	7	12698899	0.000797798
SWPan	JAPONICA	SNP-7.14193761.	7	14194755	0.000326454
SWPan	JAPONICA	SNP-7.14394017.	7	14395011	0.000467051
SWPan	JAPONICA	SNP-7.15039518.	7	15040512	0.000742406
SWPan	JAPONICA	SNP-7.23120337.	7	23121331	0.000139993
SWPan	JAPONICA	SNP-7.23146666.	7	23147660	0.000571123
SWPan	JAPONICA	SNP-7.23157697.	7	23158691	0.000237508
SWPan	JAPONICA	SNP-7.23282439.	7	23283433	0.000167745
SWPan	JAPONICA	SNP-7.23695028.	7	23696022	0.000645942
SWPan	JAPONICA	SNP-7.26645394.	7	26646389	0.000994526
SWPan	JAPONICA	SNP-8.1039439.	8	1040438	0.000831005
SWPan	JAPONICA	SNP-8.1951707.	8	1952705	0.000171653
SWPan	JAPONICA	SNP-8.2479960.	8	2480958	0.000499954
SWPan	JAPONICA	SNP-8.2493533.	8	2494531	0.000169675
SWPan	JAPONICA	SNP-8.2566456.	8	2567454	0.000768897
SWPan	JAPONICA	SNP-8.2614082.	8	2615080	0.000722566
SWPan	JAPONICA	SNP-8.2783900.	8	2784898	0.000125789
SWPan	JAPONICA	SNP-8.2784305.	8	2785303	9.06019e-05
SWPan	JAPONICA	SNP-8.2913248.	8	2914246	0.000118222
SWPan	JAPONICA	SNP-8.2914917.	8	2915915	0.000589386
SWPan	JAPONICA	SNP-8.2915604.	8	2916602	5.39671e-05
SWPan	JAPONICA	SNP-8.2921776.	8	2922774	2.9583e-05
SWPan	JAPONICA	SNP-8.2927803.	8	2928801	2.0991e-05
SWPan	JAPONICA	SNP-8.2941259.	8	2942257	6.44315e-06
SWPan	JAPONICA	SNP-8.3153692.	8	3154690	0.000350729
SWPan	JAPONICA	SNP-8.6216175.	8	6217171	0.00058078
SWPan	JAPONICA	SNP-8.6247113.	8	6248109	2.51788e-05
SWPan	JAPONICA	SNP-8.6434308.	8	6435304	0.000997685
SWPan	JAPONICA	SNP-8.7464253.	8	7465249	0.000987431
SWPan	JAPONICA	SNP-8.7884633.	8	7885630	0.000839942
SWPan	JAPONICA	SNP-8.17302252.	8	17304967	0.000727508
SWPan	JAPONICA	SNP-8.19770181.	8	19772895	0.000409091
SWPan	JAPONICA	SNP-8.20575545.	8	20578259	0.000488708
SWPan	JAPONICA	SNP-8.22035433.	8	22038147	0.000849284
SWPan	JAPONICA	SNP-8.22080793.	8	22083507	0.000433656
SWPan	JAPONICA	SNP-8.24045770.	8	24048485	0.000323643
SWPan	JAPONICA	SNP-9.7821809.	9	7822810	0.000997858
SWPan	JAPONICA	SNP-9.10394873.	9	10395875	0.000480879
SWPan	JAPONICA	SNP-9.10751002.	9	10752004	0.000940024
SWPan	JAPONICA	SNP-9.10887516.	9	10888518	0.000425543
SWPan	JAPONICA	SNP-9.10890908.	9	10891910	0.000205733
SWPan	JAPONICA	SNP-9.10898039.	9	10899041	0.000330506
SWPan	JAPONICA	SNP-9.17631275.	9	17632277	0.000206025
SWPan	JAPONICA	SNP-9.19348254.	9	19348665	0.000709195
SWPan	JAPONICA	SNP-9.22929766.	9	22930248	0.000635903
SWPan	JAPONICA	SNP-10.3226573.	10	3227597	0.000995842
SWPan	JAPONICA	SNP-10.7815954.	10	7800345	0.000354025
SWPan	JAPONICA	SNP-10.11310760.	10	11381942	0.0007167
SWPan	JAPONICA	SNP-10.11533191.	10	11604377	0.000245625
SWPan	JAPONICA	SNP-10.15180579.	10	15251812	0.000601784
SWPan	JAPONICA	SNP-10.21243375.	10	21314898	0.000569164
SWPan	JAPONICA	SNP-10.21363510.	10	21435034	0.000829267
SWPan	JAPONICA	SNP-10.21781643.	10	21853168	0.000280977
SWPan	JAPONICA	SNP-10.22625593.	10	22697120	0.000842368
SWPan	JAPONICA	SNP-10.22817119.	10	22888648	0.000555885
SWPan	JAPONICA	SNP-10.22862251.	10	22933780	0.000560063
SWPan	JAPONICA	SNP-11.10896562.	11	10902246	0.000454506
SWPan	JAPONICA	SNP-11.19235281.	11	19701594	0.000519155
SWPan	JAPONICA	SNP-11.26919684.	11	27391298	0.000477824
SWPan	JAPONICA	SNP-12.1528638.	12	1529639	0.00082174
SWPan	JAPONICA	SNP-12.3197537.	12	3198535	0.000823693
SWPan	JAPONICA	SNP-12.17288897.	12	17294943	0.000306323
SWPan	JAPONICA	SNP-12.22111855.	12	22145309	0.000571753

## Sheet: SeedWgt per plant
Trait	Subpopulation group	SNP-Name	Chromo-some	SNP position (bp)	p-value
SWPlt	JAPONICA	SNP-1.5073659.	1	5074660	0.000385877
SWPlt	JAPONICA	SNP-1.10675924.	1	10676949	7.38371e-06
SWPlt	JAPONICA	SNP-1.13805384.	1	13806411	0.000121566
SWPlt	JAPONICA	SNP-1.14614063.	1	14615090	0.000387274
SWPlt	JAPONICA	SNP-1.14723867.	1	14724894	0.000125483
SWPlt	JAPONICA	SNP-1.15599715.	1	15600742	4.0121e-06
SWPlt	JAPONICA	SNP-1.15886808.	1	15887835	9.46731e-05
SWPlt	JAPONICA	SNP-1.16676131.	1	16677158	0.000620314
SWPlt	JAPONICA	SNP-1.22237777.	1	22238823	0.000151121
SWPlt	JAPONICA	SNP-1.22271628.	1	22272674	0.000246456
SWPlt	JAPONICA	SNP-1.22286415.	1	22287461	0.00052367
SWPlt	JAPONICA	SNP-1.22906837.	1	22907882	0.000128041
SWPlt	JAPONICA	SNP-1.24198072.	1	24199117	0.00063324
SWPlt	JAPONICA	SNP-1.25580551.	1	25581596	0.000859072
SWPlt	JAPONICA	SNP-1.25611012.	1	25612057	0.000390302
SWPlt	JAPONICA	SNP-1.28726880.	1	28727926	0.00064864
SWPlt	JAPONICA	SNP-1.30101408.	1	30102454	0.000895492
SWPlt	JAPONICA	SNP-1.31904883.	1	31905928	0.000598179
SWPlt	JAPONICA	SNP-1.34321111.	1	34322155	0.000858666
SWPlt	JAPONICA	SNP-1.35743734.	1	35744778	0.000109802
SWPlt	JAPONICA	SNP-1.39018644.	1	39019688	0.000175087
SWPlt	JAPONICA	SNP-1.41510635.	1	41511679	5.60168e-05
SWPlt	JAPONICA	SNP-1.41553533.	1	41554577	3.28763e-05
SWPlt	JAPONICA	SNP-1.41742403.	1	41743447	0.000144364
SWPlt	JAPONICA	SNP-1.41745106.	1	41746150	1.73688e-05
SWPlt	JAPONICA	SNP-1.41751606.	1	41752650	1.1399e-05
SWPlt	JAPONICA	SNP-1.41761084.	1	41762128	6.49956e-06
SWPlt	JAPONICA	SNP-1.41761989.	1	41763033	6.01794e-06
SWPlt	JAPONICA	SNP-1.41764061.	1	41765105	8.81463e-05
SWPlt	JAPONICA	SNP-1.41764515.	1	41765559	0.000379323
SWPlt	JAPONICA	SNP-1.41775605.	1	41776649	0.000113347
SWPlt	JAPONICA	SNP-1.41776953.	1	41777997	0.000113347
SWPlt	JAPONICA	SNP-1.41779984.	1	41781028	0.000141939
SWPlt	JAPONICA	SNP-1.41781828.	1	41782872	7.26839e-05
SWPlt	JAPONICA	SNP-1.41810608.	1	41811652	1.70707e-05
SWPlt	JAPONICA	SNP-1.41813958.	1	41815002	3.56805e-05
SWPlt	JAPONICA	SNP-1.41815046.	1	41816090	8.85346e-05
SWPlt	JAPONICA	SNP-1.41820865.	1	41821909	0.000136742
SWPlt	JAPONICA	SNP-1.41826868.	1	41827912	0.000425099
SWPlt	JAPONICA	SNP-1.41842138.	1	41843182	0.000658674
SWPlt	JAPONICA	SNP-1.41843742.	1	41844786	8.01905e-05
SWPlt	JAPONICA	SNP-1.41846386.	1	41847430	4.47879e-05
SWPlt	JAPONICA	SNP-1.41850545.	1	41851589	0.000419322
SWPlt	JAPONICA	SNP-1.41856530.	1	41857574	4.65708e-05
SWPlt	JAPONICA	SNP-1.41859325.	1	41860369	4.03174e-06
SWPlt	JAPONICA	SNP-1.41860605.	1	41861649	6.66779e-08
SWPlt	JAPONICA	SNP-1.41861947.	1	41862991	1.03e-05
SWPlt	JAPONICA	SNP-1.41862485.	1	41863529	1.24142e-06
SWPlt	JAPONICA	SNP-1.41867665.	1	41868709	0.000126436
SWPlt	JAPONICA	SNP-1.41870342.	1	41871386	5.46878e-05
SWPlt	JAPONICA	SNP-1.41886996.	1	41888040	5.4651e-07
SWPlt	JAPONICA	SNP-1.41887303.	1	41888347	1.29409e-06
SWPlt	JAPONICA	SNP-1.41889803.	1	41890847	1.21305e-06
SWPlt	JAPONICA	SNP-1.41890331.	1	41891375	3.34072e-05
SWPlt	JAPONICA	SNP-1.41894714.	1	41895758	1.01973e-07
SWPlt	JAPONICA	SNP-1.41895014.	1	41896058	1.81219e-07
SWPlt	JAPONICA	SNP-1.41897831.	1	41898875	6.43654e-05
SWPlt	JAPONICA	SNP-1.41899908.	1	41900952	0.000312188
SWPlt	JAPONICA	SNP-1.41901830.	1	41902874	0.000142142
SWPlt	JAPONICA	SNP-1.41902752.	1	41903796	0.000941064
SWPlt	JAPONICA	SNP-1.41907332.	1	41908376	2.97704e-07
SWPlt	JAPONICA	SNP-1.41911497.	1	41912541	2.13153e-07
SWPlt	JAPONICA	SNP-1.41911519.	1	41912563	7.51349e-05
SWPlt	JAPONICA	SNP-1.41932388.	1	41933432	0.000221814
SWPlt	JAPONICA	SNP-1.41935006.	1	41936050	2.81245e-05
SWPlt	JAPONICA	SNP-1.41943834.	1	41944878	0.000957907
SWPlt	JAPONICA	SNP-1.41944362.	1	41945406	0.000381676
SWPlt	JAPONICA	SNP-1.41946951.	1	41947995	0.000614294
SWPlt	JAPONICA	SNP-1.41949485.	1	41950529	2.39789e-05
SWPlt	JAPONICA	SNP-1.41959629.	1	41960673	6.85561e-05
SWPlt	JAPONICA	SNP-1.41960427.	1	41961471	0.000768952
SWPlt	JAPONICA	SNP-1.41967616.	1	41968660	0.000949157
SWPlt	JAPONICA	SNP-1.41968676.	1	41969720	8.30869e-05
SWPlt	JAPONICA	SNP-1.41970453.	1	41971497	0.00048719
SWPlt	JAPONICA	SNP-1.41989911.	1	41990955	0.000947592
SWPlt	JAPONICA	SNP-1.41998191.	1	41999235	0.000657071
SWPlt	JAPONICA	SNP-1.42032023.	1	42033067	0.000341969
SWPlt	JAPONICA	SNP-1.42032601.	1	42033645	0.000410809
SWPlt	JAPONICA	SNP-1.42056063.	1	42057107	9.24792e-05
SWPlt	JAPONICA	SNP-1.42097715.	1	42098759	1.51586e-05
SWPlt	JAPONICA	SNP-1.42101682.	1	42102726	8.74266e-05
SWPlt	JAPONICA	SNP-1.42214101.	1	42215146	0.000156478
SWPlt	JAPONICA	SNP-1.42217215.	1	42218260	0.000313253
SWPlt	JAPONICA	SNP-1.42236428.	1	42237473	5.68186e-05
SWPlt	JAPONICA	SNP-1.42237588.	1	42238633	0.000296009
SWPlt	JAPONICA	SNP-1.42243170.	1	42244215	0.000660299
SWPlt	JAPONICA	SNP-1.42270925.	1	42271970	0.000559302
SWPlt	JAPONICA	SNP-1.42276481.	1	42277526	0.000898369
SWPlt	JAPONICA	SNP-1.42429428.	1	42430473	4.82381e-05
SWPlt	JAPONICA	SNP-1.42470982.	1	42472027	0.000907782
SWPlt	JAPONICA	SNP-2.1237624.	2	1237625	0.000205387
SWPlt	JAPONICA	SNP-2.4552081.	2	4552085	3.0177e-05
SWPlt	JAPONICA	SNP-2.4761404.	2	4761408	0.000785493
SWPlt	JAPONICA	SNP-2.4766666.	2	4766670	0.000984434
SWPlt	JAPONICA	SNP-2.4775934.	2	4775938	0.000989578
SWPlt	JAPONICA	SNP-2.5110283.	2	5110287	0.000406112
SWPlt	JAPONICA	SNP-2.5891944.	2	5891945	0.000233893
SWPlt	JAPONICA	SNP-2.8125710.	2	8125712	0.000291568
SWPlt	JAPONICA	SNP-2.9383781.	2	9383784	0.000428736
SWPlt	JAPONICA	SNP-2.13477998.	2	13478003	0.000119171
SWPlt	JAPONICA	SNP-2.14699573.	2	14705444	0.000711353
SWPlt	JAPONICA	SNP-2.18182602.	2	18188472	0.000579599
SWPlt	JAPONICA	SNP-2.20520312.	2	20526181	0.00049268
SWPlt	JAPONICA	SNP-2.21431233.	2	21437102	0.000530924
SWPlt	JAPONICA	SNP-2.21550089.	2	21555959	0.00032365
SWPlt	JAPONICA	SNP-2.21900384.	2	21906254	0.000481565
SWPlt	JAPONICA	SNP-2.22571059.	2	22576929	0.000764378
SWPlt	JAPONICA	SNP-2.23771305.	2	23777175	0.000978256
SWPlt	JAPONICA	SNP-2.23805351.	2	23811221	0.000664124
SWPlt	JAPONICA	SNP-2.23807020.	2	23812890	0.000542022
SWPlt	JAPONICA	SNP-2.24372313.	2	24378183	0.000858607
SWPlt	JAPONICA	SNP-2.24461645.	2	24467515	0.000653865
SWPlt	JAPONICA	SNP-2.24693642.	2	24699512	5.0306e-05
SWPlt	JAPONICA	SNP-2.24730813.	2	24736683	0.000503093
SWPlt	JAPONICA	SNP-2.24799290.	2	24805160	0.000614011
SWPlt	JAPONICA	SNP-2.25004165.	2	25010035	0.000703376
SWPlt	JAPONICA	SNP-2.25011095.	2	25016965	0.000219702
SWPlt	JAPONICA	SNP-2.25011421.	2	25017291	0.00091861
SWPlt	JAPONICA	SNP-2.25017153.	2	25023023	0.000613082
SWPlt	JAPONICA	SNP-2.25022305ga.	2	25028175	0.000340601
SWPlt	JAPONICA	SNP-2.25023539.	2	25029409	0.000306747
SWPlt	JAPONICA	SNP-2.25035145.	2	25041015	0.000283579
SWPlt	JAPONICA	SNP-2.25041799.	2	25047669	0.000872607
SWPlt	JAPONICA	SNP-2.25868661.	2	25874531	0.000903591
SWPlt	JAPONICA	SNP-2.26002971.	2	26008841	0.000928934
SWPlt	JAPONICA	SNP-2.28041081.	2	28046951	0.00012122
SWPlt	JAPONICA	SNP-2.28611605.	2	28617475	0.000651477
SWPlt	JAPONICA	SNP-2.32245654.	2	32251524	0.000113374
SWPlt	JAPONICA	SNP-2.33606044.	2	33611914	0.00038913
SWPlt	JAPONICA	SNP-3.1737995.	3	1739000	0.000624533
SWPlt	JAPONICA	SNP-3.2050854.	3	2051859	0.000393743
SWPlt	JAPONICA	SNP-3.2974550.	3	2975555	7.21423e-05
SWPlt	JAPONICA	SNP-3.3007890.	3	3008895	3.34633e-05
SWPlt	JAPONICA	SNP-3.3676038.	3	3677043	0.000747697
SWPlt	JAPONICA	SNP-3.4134044.	3	4135043	8.05242e-05
SWPlt	JAPONICA	SNP-3.4528534.	3	4529533	1.24324e-06
SWPlt	JAPONICA	SNP-3.4538073.	3	4539072	4.32027e-07
SWPlt	JAPONICA	SNP-3.4802517.	3	4803516	0.000318834
SWPlt	JAPONICA	SNP-3.4918203.	3	4919202	0.000363637
SWPlt	JAPONICA	SNP-3.6480696.	3	6481697	0.000151927
SWPlt	JAPONICA	SNP-3.6849442.	3	6850443	0.000276418
SWPlt	JAPONICA	SNP-3.6945409.	3	6946412	0.000650393
SWPlt	JAPONICA	SNP-3.7232909.	3	7233912	0.00031673
SWPlt	JAPONICA	SNP-3.7581146.	3	7582209	3.69731e-05
SWPlt	JAPONICA	SNP-3.8872842.	3	8873905	0.000768404
SWPlt	JAPONICA	SNP-3.12268440.	3	12269723	0.000547153
SWPlt	JAPONICA	SNP-3.12385162.	3	12386445	0.000747786
SWPlt	JAPONICA	SNP-3.12624099.	3	12625382	0.000812629
SWPlt	JAPONICA	SNP-3.14078244.	3	14079556	0.000198887
SWPlt	JAPONICA	SNP-3.25314906.	3	25316826	0.000466171
SWPlt	JAPONICA	SNP-3.33069808.	3	33076939	0.000727016
SWPlt	JAPONICA	SNP-3.35758957.	3	35766089	0.000863881
SWPlt	JAPONICA	SNP-4.1325121.	4	1329572	0.000378978
SWPlt	JAPONICA	SNP-4.2743436.	4	2747832	0.000968497
SWPlt	JAPONICA	SNP-4.6133590.	4	6138151	0.00080291
SWPlt	JAPONICA	SNP-4.7231903.	4	7236634	0.000480615
SWPlt	JAPONICA	SNP-4.11104435.	4	11113735	0.00074728
SWPlt	JAPONICA	SNP-4.11684841.	4	11694135	8.92606e-05
SWPlt	JAPONICA	SNP-4.14062824.	4	14072110	0.000880844
SWPlt	JAPONICA	SNP-4.17077337.	4	17249297	0.000626772
SWPlt	JAPONICA	SNP-4.17081681.	4	17253641	0.000227269
SWPlt	JAPONICA	SNP-4.17094445.	4	17266405	7.77883e-05
SWPlt	JAPONICA	SNP-4.17207246.	4	17379204	3.22521e-05
SWPlt	JAPONICA	SNP-4.17314378.	4	17486337	0.000110336
SWPlt	JAPONICA	SNP-4.17667555.	4	17839516	0.000219513
SWPlt	JAPONICA	SNP-4.20034979.	4	20206935	0.000378995
SWPlt	JAPONICA	SNP-4.20035434.	4	20207390	0.000120351
SWPlt	JAPONICA	SNP-4.20530771.	4	20702729	0.000497096
SWPlt	JAPONICA	SNP-4.20546273.	4	20718231	0.00034848
SWPlt	JAPONICA	SNP-4.20549400.	4	20721358	0.00083721
SWPlt	JAPONICA	SNP-4.20553580.	4	20725538	0.000510422
SWPlt	JAPONICA	SNP-4.20554744.	4	20726702	0.000769685
SWPlt	JAPONICA	SNP-4.20563977.	4	20735935	0.000473662
SWPlt	JAPONICA	SNP-4.21742224.	4	21914174	0.000413794
SWPlt	JAPONICA	SNP-4.23628359.	4	23813503	0.000803202
SWPlt	JAPONICA	SNP-4.23950685.	4	24135825	0.000954653
SWPlt	JAPONICA	SNP-4.30012410.	4	30197539	0.000406336
SWPlt	JAPONICA	SNP-4.31077850.	4	31262961	0.00061787
SWPlt	JAPONICA	SNP-4.33426566.	4	33611684	0.000167272
SWPlt	JAPONICA	SNP-4.33582666.	4	33767787	0.000611645
SWPlt	JAPONICA	SNP-4.33932031.	4	34117136	0.000300424
SWPlt	JAPONICA	SNP-5.155244.	5	155245	0.000600989
SWPlt	JAPONICA	SNP-5.5528648.	5	5528711	4.30017e-05
SWPlt	JAPONICA	SNP-5.6843229.	5	6843288	0.000306648
SWPlt	JAPONICA	SNP-5.7299349.	5	7299408	0.000927932
SWPlt	JAPONICA	SNP-5.8507891.	5	8507964	0.000185574
SWPlt	JAPONICA	SNP-5.8584500.	5	8584573	0.000984604
SWPlt	JAPONICA	SNP-5.8685522.	5	8685595	1.44073e-05
SWPlt	JAPONICA	SNP-5.8838162.	5	8838235	0.000436418
SWPlt	JAPONICA	SNP-5.9317609.	5	9317681	0.000423972
SWPlt	JAPONICA	SNP-5.10337038.	5	10337110	0.000612542
SWPlt	JAPONICA	SNP-5.11477899.	5	11477970	0.000104968
SWPlt	JAPONICA	SNP-5.11704728.	5	11704799	0.000394802
SWPlt	JAPONICA	SNP-5.12049620.	5	12049691	0.000636826
SWPlt	JAPONICA	SNP-5.12149836.	5	12149907	0.000147108
SWPlt	JAPONICA	SNP-5.12684405.	5	12741484	0.000643626
SWPlt	JAPONICA	SNP-5.12865699.	5	12922778	0.00082749
SWPlt	JAPONICA	SNP-5.13236554.	5	13293633	0.000574668
SWPlt	JAPONICA	SNP-5.13381613.	5	13439067	0.000374909
SWPlt	JAPONICA	SNP-5.13515893.	5	13573347	0.000907256
SWPlt	JAPONICA	SNP-5.13521889.	5	13579343	0.000739712
SWPlt	JAPONICA	SNP-5.13803808.	5	13861265	0.000767012
SWPlt	JAPONICA	SNP-5.14008223.	5	14065680	0.000909385
SWPlt	JAPONICA	SNP-5.14111351.	5	14168808	0.000157878
SWPlt	JAPONICA	SNP-5.14154588.	5	14212046	0.000367827
SWPlt	JAPONICA	SNP-5.14432445.	5	14489903	0.00018766
SWPlt	JAPONICA	SNP-5.15444289.	5	15501749	6.38129e-05
SWPlt	JAPONICA	SNP-5.15528948.	5	15586408	0.000908308
SWPlt	JAPONICA	SNP-5.15866283.	5	15923777	8.99915e-05
SWPlt	JAPONICA	SNP-5.17181487.	5	17241846	1.47574e-05
SWPlt	JAPONICA	SNP-5.17218734.	5	17279092	0.000272969
SWPlt	JAPONICA	SNP-5.19664903.	5	19727420	0.000370082
SWPlt	JAPONICA	SNP-5.19829472.	5	19891997	0.000115672
SWPlt	JAPONICA	SNP-5.20070035.	5	20132563	0.000877321
SWPlt	JAPONICA	SNP-5.20345401.	5	20407930	0.000875121
SWPlt	JAPONICA	SNP-5.21232295.	5	21294855	0.000254808
SWPlt	JAPONICA	SNP-5.21811729.	5	21874288	0.000103485
SWPlt	JAPONICA	SNP-5.22745102.	5	22807661	0.000407395
SWPlt	JAPONICA	SNP-5.25069666.	5	25132246	0.000630629
SWPlt	JAPONICA	SNP-5.25173603.	5	25236183	0.000623699
SWPlt	JAPONICA	SNP-5.26346272.	5	26408910	0.000230755
SWPlt	JAPONICA	SNP-5.26772597.	5	26835240	1.23237e-05
SWPlt	JAPONICA	SNP-5.26794942.	5	26857585	7.81905e-05
SWPlt	JAPONICA	SNP-5.26926106.	5	26988751	0.000540984
SWPlt	JAPONICA	SNP-5.26956076.	5	27018721	0.000468123
SWPlt	JAPONICA	SNP-5.26994659.	5	27057304	0.00037064
SWPlt	JAPONICA	SNP-5.27058657.	5	27121302	0.000361091
SWPlt	JAPONICA	SNP-5.27120128.	5	27182773	0.000969074
SWPlt	JAPONICA	SNP-5.27132426.	5	27195071	1.36835e-05
SWPlt	JAPONICA	SNP-5.27140646.	5	27203291	0.000452636
SWPlt	JAPONICA	SNP-5.27142023.	5	27204668	0.00013455
SWPlt	JAPONICA	SNP-5.27282116.	5	27344761	0.000184275
SWPlt	JAPONICA	SNP-6.5388785.	6	5389785	2.73475e-06
SWPlt	JAPONICA	SNP-6.6192945.	6	6193945	0.000489001
SWPlt	JAPONICA	SNP-6.15164100.	6	15165100	0.000542396
SWPlt	JAPONICA	SNP-6.15905944.	6	15906943	0.000669877
SWPlt	JAPONICA	SNP-6.17654737.	6	17655735	2.80641e-05
SWPlt	JAPONICA	SNP-6.18854679.	6	18855677	9.5539e-05
SWPlt	JAPONICA	SNP-6.18964999.	6	18965997	0.000217228
SWPlt	JAPONICA	SNP-6.18991623.	6	18992621	0.000199012
SWPlt	JAPONICA	SNP-6.19105506.	6	19106504	0.000808109
SWPlt	JAPONICA	SNP-6.19113754.	6	19114752	0.000462238
SWPlt	JAPONICA	SNP-6.19235161.	6	19236159	0.00075831
SWPlt	JAPONICA	SNP-6.19499408.	6	19500406	0.00092913
SWPlt	JAPONICA	SNP-6.19576313.	6	19577311	0.000610211
SWPlt	JAPONICA	SNP-6.20042911.	6	20043909	0.000762789
SWPlt	JAPONICA	SNP-6.20525624.	6	20526622	0.000302955
SWPlt	JAPONICA	SNP-6.21222437.	6	21223435	0.000347072
SWPlt	JAPONICA	SNP-6.23236276.	6	23237274	0.000861276
SWPlt	JAPONICA	SNP-6.23316616.	6	23317614	1.96379e-06
SWPlt	JAPONICA	SNP-6.23455666.	6	23456664	0.000530335
SWPlt	JAPONICA	SNP-6.23935587.	6	23936585	0.000199798
SWPlt	JAPONICA	SNP-6.24392228.	6	24393226	0.000813354
SWPlt	JAPONICA	SNP-6.24417621.	6	24418619	0.000823627
SWPlt	JAPONICA	SNP-6.24441336.	6	24442334	0.000388379
SWPlt	JAPONICA	SNP-6.24486429.	6	24487427	0.000742995
SWPlt	JAPONICA	SNP-6.24581933.	6	24582931	0.000706402
SWPlt	JAPONICA	SNP-6.24617212.	6	24618210	0.000668
SWPlt	JAPONICA	SNP-6.24630858.	6	24631856	0.000278861
SWPlt	JAPONICA	SNP-6.24649564.	6	24650562	0.000596967
SWPlt	JAPONICA	SNP-6.24710133.	6	24711131	2.96471e-05
SWPlt	JAPONICA	SNP-6.24748323.	6	24749321	0.000266157
SWPlt	JAPONICA	SNP-6.25368591.	6	25369589	0.00038721
SWPlt	JAPONICA	SNP-6.28169333.	6	28170332	0.000649297
SWPlt	JAPONICA	SNP-6.28496649.	6	28497648	0.000179323
SWPlt	JAPONICA	SNP-6.28906594.	6	28907593	0.000429341
SWPlt	JAPONICA	SNP-6.28955166.	6	28956165	0.000565438
SWPlt	JAPONICA	SNP-6.29077476.	6	29078475	0.000355318
SWPlt	JAPONICA	SNP-6.30114955.	6	30115954	0.000649856
SWPlt	JAPONICA	SNP-7.3740242.	7	3741242	5.1386e-05
SWPlt	JAPONICA	SNP-7.5135815.	7	5136815	7.74803e-05
SWPlt	JAPONICA	SNP-7.8388323.	7	8389319	0.000201158
SWPlt	JAPONICA	SNP-7.8741608.	7	8742604	0.000989326
SWPlt	JAPONICA	SNP-7.9458807.	7	9459802	0.00019744
SWPlt	JAPONICA	SNP-7.11884600.	7	11885595	3.41528e-06
SWPlt	JAPONICA	SNP-7.12350124.	7	12351118	0.000426799
SWPlt	JAPONICA	SNP-7.12358698at.	7	12359692	0.000274262
SWPlt	JAPONICA	SNP-7.15904093.	7	15905087	7.34066e-05
SWPlt	JAPONICA	SNP-7.22176473.	7	22177467	0.000238395
SWPlt	JAPONICA	SNP-7.23120337.	7	23121331	0.000400413
SWPlt	JAPONICA	SNP-7.23146666.	7	23147660	0.000884073
SWPlt	JAPONICA	SNP-7.23157697.	7	23158691	0.000257328
SWPlt	JAPONICA	SNP-7.23196196.	7	23197190	3.5419e-05
SWPlt	JAPONICA	SNP-7.23282137.	7	23283131	8.0552e-05
SWPlt	JAPONICA	SNP-7.23282439.	7	23283433	0.000105855
SWPlt	JAPONICA	SNP-7.23289350.	7	23290344	0.000350746
SWPlt	JAPONICA	SNP-7.23409894.	7	23410888	0.000298712
SWPlt	JAPONICA	SNP-7.23971348.	7	23972343	0.000893974
SWPlt	JAPONICA	SNP-7.25958657.	7	25959652	0.000467045
SWPlt	JAPONICA	SNP-7.29485454.	7	29486447	4.10733e-05
SWPlt	JAPONICA	SNP-8.120448.	8	121449	0.000127911
SWPlt	JAPONICA	SNP-8.120452.	8	121453	6.31675e-08
SWPlt	JAPONICA	SNP-8.324831.	8	325832	0.000228231
SWPlt	JAPONICA	SNP-8.539268.	8	540269	0.000973571
SWPlt	JAPONICA	SNP-8.612906.	8	613907	7.54608e-06
SWPlt	JAPONICA	SNP-8.627784.	8	628785	1.74316e-07
SWPlt	JAPONICA	SNP-8.686890.	8	687891	2.39417e-08
SWPlt	JAPONICA	SNP-8.772201.	8	773200	1.05255e-07
SWPlt	JAPONICA	SNP-8.789446.	8	790445	2.98873e-07
SWPlt	JAPONICA	SNP-8.844438.	8	845437	3.23644e-08
SWPlt	JAPONICA	SNP-8.885599.	8	886598	2.85806e-09
SWPlt	JAPONICA	SNP-8.934993.	8	935992	2.82212e-05
SWPlt	JAPONICA	SNP-8.1039439.	8	1040438	5.62062e-05
SWPlt	JAPONICA	SNP-8.1292551.	8	1293550	0.000505083
SWPlt	JAPONICA	SNP-8.1665684.	8	1666683	0.00049229
SWPlt	JAPONICA	SNP-8.2493533.	8	2494531	2.2693e-05
SWPlt	JAPONICA	SNP-8.2614082.	8	2615080	0.000870868
SWPlt	JAPONICA	SNP-8.2829895.	8	2830893	3.13358e-05
SWPlt	JAPONICA	SNP-8.2941259.	8	2942257	5.10518e-05
SWPlt	JAPONICA	SNP-8.3019077.	8	3020075	0.00054031
SWPlt	JAPONICA	SNP-8.3332892.	8	3333890	0.000608018
SWPlt	JAPONICA	SNP-8.3368176.	8	3369174	5.27382e-05
SWPlt	JAPONICA	SNP-8.3456193.	8	3457191	0.000140008
SWPlt	JAPONICA	SNP-8.3644533.	8	3645531	9.54946e-05
SWPlt	JAPONICA	SNP-8.3685552.	8	3686550	0.000428437
SWPlt	JAPONICA	SNP-8.3698410.	8	3699408	0.000924051
SWPlt	JAPONICA	SNP-8.3729167.	8	3730165	0.000924181
SWPlt	JAPONICA	SNP-8.3733749.	8	3734747	0.000383803
SWPlt	JAPONICA	SNP-8.3737606.	8	3738604	0.00017364
SWPlt	JAPONICA	SNP-8.3762163.	8	3763161	5.81572e-05
SWPlt	JAPONICA	SNP-8.4501376.	8	4502374	0.000275883
SWPlt	JAPONICA	SNP-8.4587333.	8	4588331	2.62134e-06
SWPlt	JAPONICA	SNP-8.4624490.	8	4625488	4.78543e-05
SWPlt	JAPONICA	SNP-8.5039694.	8	5040692	5.15813e-05
SWPlt	JAPONICA	SNP-8.5284704.	8	5285702	0.000178606
SWPlt	JAPONICA	SNP-8.5285356.	8	5286354	0.000504682
SWPlt	JAPONICA	SNP-8.6208045.	8	6209041	0.000414254
SWPlt	JAPONICA	SNP-8.6212369.	8	6213365	0.000632051
SWPlt	JAPONICA	SNP-8.6216175.	8	6217171	0.000930681
SWPlt	JAPONICA	SNP-8.6239824.	8	6240820	0.000776692
SWPlt	JAPONICA	SNP-8.6247113.	8	6248109	3.19623e-05
SWPlt	JAPONICA	SNP-8.6254512.	8	6255508	0.000891083
SWPlt	JAPONICA	SNP-8.6256006.	8	6257002	0.000676222
SWPlt	JAPONICA	SNP-8.6269223.	8	6270219	1.61984e-05
SWPlt	JAPONICA	SNP-8.6434308.	8	6435304	0.000658542
SWPlt	JAPONICA	SNP-8.7464253.	8	7465249	0.000167378
SWPlt	JAPONICA	SNP-8.7884633.	8	7885630	1.30309e-08
SWPlt	JAPONICA	SNP-8.8448174.	8	8449171	0.000938937
SWPlt	JAPONICA	SNP-8.8605283.	8	8606280	0.00028877
SWPlt	JAPONICA	SNP-8.14034387.	8	14037102	0.000262294
SWPlt	JAPONICA	SNP-8.14784691.	8	14787406	0.000699396
SWPlt	JAPONICA	SNP-8.16380096.	8	16382811	0.000609588
SWPlt	JAPONICA	SNP-8.16508820.	8	16511535	0.000420235
SWPlt	JAPONICA	SNP-8.18521811.	8	18524525	0.000887481
SWPlt	JAPONICA	SNP-8.19196742.	8	19199456	0.000546928
SWPlt	JAPONICA	SNP-8.19864209.	8	19866923	0.000681826
SWPlt	JAPONICA	SNP-8.20575545.	8	20578259	0.000663604
SWPlt	JAPONICA	SNP-8.24045770.	8	24048485	0.0004537
SWPlt	JAPONICA	SNP-8.25560791.	8	25563506	0.000149004
SWPlt	JAPONICA	SNP-8.26763340.	8	26766055	0.000947334
SWPlt	JAPONICA	SNP-8.26803603.	8	26806318	0.000294777
SWPlt	JAPONICA	SNP-8.26805511.	8	26808226	0.000128231
SWPlt	JAPONICA	SNP-8.26806643.	8	26809358	0.000133544
SWPlt	JAPONICA	SNP-8.26808476.	8	26811191	0.000121403
SWPlt	JAPONICA	SNP-8.26880453.	8	26883168	0.000296229
SWPlt	JAPONICA	SNP-8.26988759.	8	26991474	0.000994533
SWPlt	JAPONICA	SNP-8.27734248.	8	27736963	0.000294458
SWPlt	JAPONICA	SNP-8.27972578.	8	27975293	0.000419797
SWPlt	JAPONICA	SNP-8.27996822.	8	27999537	0.000481711
SWPlt	JAPONICA	SNP-8.28000780.	8	28003495	0.00013696
SWPlt	JAPONICA	SNP-8.28015444.	8	28018159	9.09261e-05
SWPlt	JAPONICA	SNP-8.28015773.	8	28018488	0.00073385
SWPlt	JAPONICA	SNP-8.28016454.	8	28019169	0.000165112
SWPlt	JAPONICA	SNP-8.28041662.	8	28044377	0.000468421
SWPlt	JAPONICA	SNP-8.28056729.	8	28059444	0.000630535
SWPlt	JAPONICA	SNP-8.28057171.	8	28059886	0.000328054
SWPlt	JAPONICA	SNP-8.28057403.	8	28060118	0.000419797
SWPlt	JAPONICA	SNP-8.28059035.	8	28061750	0.000630535
SWPlt	JAPONICA	SNP-8.28060162.	8	28062877	0.00055658
SWPlt	JAPONICA	SNP-8.28066229.	8	28068944	0.00023598
SWPlt	JAPONICA	SNP-8.28068320.	8	28071035	0.00017298
SWPlt	JAPONICA	SNP-8.28074434.	8	28077149	0.000676172
SWPlt	JAPONICA	SNP-8.28082056.	8	28084771	0.000452411
SWPlt	JAPONICA	SNP-8.28082241.	8	28084956	0.000857573
SWPlt	JAPONICA	SNP-8.28101823.	8	28104538	0.000628709
SWPlt	JAPONICA	SNP-9.632359.	9	633360	0.000205097
SWPlt	JAPONICA	SNP-9.1832370.	9	1833371	0.000685733
SWPlt	JAPONICA	SNP-9.3903877.	9	3904878	0.000965393
SWPlt	JAPONICA	SNP-9.10394873.	9	10395875	0.00087867
SWPlt	JAPONICA	SNP-9.10887516.	9	10888518	0.000611952
SWPlt	JAPONICA	SNP-9.13562684.	9	13563686	0.000927299
SWPlt	JAPONICA	SNP-9.13675088.	9	13676090	0.000920649
SWPlt	JAPONICA	SNP-9.15785634.	9	15786636	0.000903945
SWPlt	JAPONICA	SNP-9.15868832.	9	15869834	0.000797785
SWPlt	JAPONICA	SNP-9.16106774.	9	16107776	0.000497256
SWPlt	JAPONICA	SNP-9.16539210.	9	16540212	0.000127161
SWPlt	JAPONICA	SNP-9.16582304.	9	16583306	0.000859309
SWPlt	JAPONICA	SNP-9.16591255.	9	16592257	0.000602896
SWPlt	JAPONICA	SNP-9.16601788.	9	16602790	0.000165912
SWPlt	JAPONICA	SNP-9.16607286.	9	16608288	0.000831199
SWPlt	JAPONICA	SNP-9.16677173.	9	16678175	0.000244037
SWPlt	JAPONICA	SNP-9.22468223.	9	22468705	5.14889e-05
SWPlt	JAPONICA	SNP-10.58961.	10	59962	1.7257e-05
SWPlt	JAPONICA	SNP-10.9629832.	10	9701012	4.29895e-05
SWPlt	JAPONICA	SNP-10.14575094.	10	14646329	1.26236e-05
SWPlt	JAPONICA	SNP-10.17011311.	10	17082540	2.87127e-05
SWPlt	JAPONICA	SNP-10.17103349.	10	17174577	3.91098e-05
SWPlt	JAPONICA	SNP-10.17214024.	10	17285252	0.000660927
SWPlt	JAPONICA	SNP-10.18163920.	10	18235363	0.000496263
SWPlt	JAPONICA	SNP-10.18354572.	10	18426016	3.46434e-05
SWPlt	JAPONICA	SNP-10.19055955.	10	19127399	0.000921791
SWPlt	JAPONICA	SNP-10.19262261.	10	19333707	0.000256598
SWPlt	JAPONICA	SNP-11.6250693.	11	6254942	0.000854512
SWPlt	JAPONICA	SNP-11.6499466.	11	6503715	0.000450935
SWPlt	JAPONICA	SNP-11.6643246.	11	6647494	0.000287429
SWPlt	JAPONICA	SNP-11.7259476.	11	7263732	1.43582e-06
SWPlt	JAPONICA	SNP-11.7273641.	11	7277897	0.00040401
SWPlt	JAPONICA	SNP-11.8000782.	11	8005038	2.58731e-05
SWPlt	JAPONICA	SNP-11.8164338.	11	8168594	0.000172768
SWPlt	JAPONICA	SNP-11.8257435.	11	8262826	0.000468541
SWPlt	JAPONICA	SNP-11.8493092.	11	8498483	0.000641881
SWPlt	JAPONICA	SNP-11.8493311.	11	8498702	1.13503e-06
SWPlt	JAPONICA	SNP-11.9020401.	11	9025789	0.00031083
SWPlt	JAPONICA	SNP-11.12944312.	11	13407991	0.000677082
SWPlt	JAPONICA	SNP-11.14803078.	11	15266765	0.000850147
SWPlt	JAPONICA	SNP-11.17642603.	11	18108746	0.000925697
SWPlt	JAPONICA	SNP-11.21835478.	11	22301608	8.38674e-05
SWPlt	JAPONICA	SNP-11.24924166.	11	25390328	0.000606583
SWPlt	JAPONICA	SNP-11.25214007.	11	25680169	0.000212256
SWPlt	JAPONICA	SNP-11.25747420.	11	26219007	0.000320622
SWPlt	JAPONICA	SNP-11.27513094.	11	27984709	0.000740284
SWPlt	JAPONICA	SNP-11.27562297.	11	28033912	0.0003339
SWPlt	JAPONICA	SNP-11.27571625.	11	28094833	0.000604543
SWPlt	JAPONICA	SNP-11.28223990.	11	28747212	0.00077806
SWPlt	JAPONICA	SNP-12.154931.	12	155932	0.000360135
SWPlt	JAPONICA	SNP-12.6678986.	12	6680097	0.000638877
SWPlt	JAPONICA	SNP-12.7943184.	12	7945779	0.000438407
SWPlt	JAPONICA	SNP-12.10477712.	12	10480300	0.000557554
SWPlt	JAPONICA	SNP-12.10602285.	12	10604873	0.000570986
SWPlt	JAPONICA	SNP-12.11359856.	12	11362521	0.000948053
SWPlt	JAPONICA	SNP-12.11377314.	12	11379979	0.000557561
SWPlt	JAPONICA	SNP-12.14603088.	12	14605749	0.000491675
SWPlt	JAPONICA	SNP-12.19613716.	12	19642247	0.000684922
SWPlt	JAPONICA	SNP-12.21227604.	12	21261059	2.56061e-05
SWPlt	JAPONICA	SNP-12.22773387.	12	22806949	0.000864586
SWPlt	JAPONICA	SNP-12.24881054.	12	24914601	0.00017141
SWPlt	JAPONICA	SNP-12.25637367.	12	25670973	0.000189532
SWPlt	JAPONICA	SNP-12.26082998.	12	26116605	0.000778656
SWPlt	JAPONICA	SNP-12.26087497.	12	26121104	0.000110649
SWPlt	JAPONICA	SNP-12.26087515.	12	26121122	0.000173646
SWPlt	JAPONICA	SNP-12.26089033.	12	26122640	6.82057e-05
SWPlt	JAPONICA	SNP-12.26092211.	12	26125818	0.000929272
SWPlt	JAPONICA	SNP-12.26096348.	12	26129955	0.000911334
